# Supplementary material for: 1-Methyl-4-(4-methylstyryl)pyridinium 4-methylbenzenesulfonate
Source: Acta Crystallogr Sect E Struct Rep Online. 2012 Nov 3;68(Pt 12):o3268. doi: 10.1107/S1600536812044509 (PMC3588818; doi:10.1107/S1600536812044509)
Supplement: Supplementary file 1 [file e-68-o3268-sup1.cif]

##############################################################################
#                                                                            #
# This CIF contains the data in a paper accepted for publication in          #
# Acta Crystallographica Section E. It conforms to the requirements of       #
# Notes for Authors for Acta Crystallographica Section E, and has been       #
# peer reviewed under the auspices of the IUCr Commission on Journals.       #
#                                                                            #
# Full details of the Crystallographic Information File format               #
# are given in the paper "The Crystallographic Information File (CIF):       #
# a New Standard Archive File for Crystallography" by S. R. Hall, F. H.      #
# Allen and I. D. Brown [Acta Cryst. (1991), A47, 655-685].                  #
#                                                                            #
# The current version of the core CIF dictionary is obtainable from          #
# ftp://ftp.iucr.org/pub/cif_core.dic.                                       #
#                                                                            #
# Software is freely available for graphical display of the structure(s)     #
# in this CIF. For information consult the CIF software page                 #
# http://www.iucr.org/resources/cif/software.                                #
#                                                                            #
# This file may be used for bona fide research purposes within the           #
# scientific community so long as proper attribution is given to the journal # 
# article from which it was obtained.                                        #
#                                                                            #
##############################################################################
data_global
_audit_creation_method     SHELXL97
_journal_date_recd_electronic     2012-10-23
_journal_date_accepted     2012-10-26
_journal_name_full     'Acta Crystallographica, Section E'
_journal_year     2012
_journal_volume     68
_journal_issue     12
_journal_page_first     o3268
_journal_page_last     o3268
_journal_paper_category     QO
_journal_paper_doi     10.1107/S1600536812044509
_journal_coeditor_code     RK2384
_publ_contact_author_name     'G. Chakkaravarthi'
_publ_contact_author_address
;
Department of Physics
CPCL Polytechnic College
Chennai 600 068
India
;
_publ_contact_author_email
                            'chakkaravarthi_2005@yahoo.com, mohan66@hotmail.com'
_publ_contact_author_fax     ?
_publ_contact_author_phone     '09940334668'
_publ_section_title
;
1-Methyl-4-(4-methylstyryl)pyridinium 4-methylbenzenesulfonate
;
loop_
    _publ_author_name
    _publ_author_address
    'M. Krishnakumar'
;
 Department of Physics,
 Presidency College,
 Chennai 600 005,
 India
;
    'S. Sudhahar'
;
 Department of Physics,
 Presidency College,
 Chennai 600 005,
 India
;
    'A. Silambarasan '
;
 Department of Physics,
 Presidency College,
 Chennai 600 005,
 India
;
    'G. Chakkaravarthi'
;
 Department of Physics,
 CPCL Polytechnic College,
 Chennai 600 068,
 India
;
    'R. Mohankumar'
;
 Department of physics,
 Presidency College,
 Chennai 600 005
 India
;
data_I
_audit_creation_method     'SHELXL97'
_chemical_name_systematic
;
1-Methyl-4-(4-methylstyryl)pyridinium 4-methylbenzenesulfonate
;
_chemical_name_common     ?
_chemical_formula_moiety     'C15 H16 N +, C7 H7 O3 S -'
_chemical_formula_sum     'C22 H23 N O3 S'
_chemical_formula_iupac     'C15 H16 N +, C7 H7 O3 S -'
_chemical_formula_weight     381.48
_chemical_melting_point     ?
_symmetry_cell_setting     monoclinic
_symmetry_space_group_name_H-M     'P 21/c'
_symmetry_space_group_name_Hall     '-P 2ybc'
loop_
    _symmetry_equiv_pos_as_xyz
    'x, y, z'
    '-x, y+1/2, -z+1/2'
    '-x, -y, -z'
    'x, -y-1/2, z-1/2'
_cell_length_a     9.1380(6)
_cell_length_b     6.4257(5)
_cell_length_c     33.884(2)
_cell_angle_alpha     90.00
_cell_angle_beta     95.004(4)
_cell_angle_gamma     90.00
_cell_volume     1982.0(2)
_cell_formula_units_Z     4
_cell_measurement_reflns_used     4112
_cell_measurement_theta_min     2.2
_cell_measurement_theta_max     28.4
_cell_measurement_temperature     295(2)
_exptl_crystal_description     'block'
_exptl_crystal_colour     'colourless'
_exptl_crystal_size_max     0.28
_exptl_crystal_size_mid     0.22
_exptl_crystal_size_min     0.20
_exptl_crystal_density_diffrn     1.278
_exptl_crystal_density_meas     ?
_exptl_crystal_density_method     'not measured'
_exptl_crystal_F_000     808
_exptl_absorpt_coefficient_mu     0.185
_exptl_absorpt_correction_type     multi-scan
_exptl_absorpt_process_details     '(<i>SADABS</i>; Sheldrick, 1996)'
_exptl_absorpt_correction_T_min     0.9500
_exptl_absorpt_correction_T_max     0.9639
_exptl_special_details     ?
_diffrn_ambient_temperature     295(2)
_diffrn_radiation_type     'MoK\a'
_diffrn_radiation_wavelength     0.71073
_diffrn_radiation_source     'fine-focus sealed tube'
_diffrn_radiation_monochromator     'graphite'
_diffrn_measurement_device_type     'Bruker Kappa APEXII'
_diffrn_measurement_method     '\w- and \f-scans '
_diffrn_detector_area_resol_mean     ?
_diffrn_reflns_number     18512
_diffrn_reflns_av_R_equivalents     0.0307
_diffrn_reflns_av_sigmaI/netI     0.0325
_diffrn_reflns_theta_min     2.24
_diffrn_reflns_theta_max     28.44
_diffrn_reflns_theta_full     28.44
_diffrn_measured_fraction_theta_max     0.982
_diffrn_measured_fraction_theta_full     0.982
_diffrn_reflns_limit_h_min     -12
_diffrn_reflns_limit_h_max     12
_diffrn_reflns_limit_k_min     -8
_diffrn_reflns_limit_k_max     8
_diffrn_reflns_limit_l_min     -44
_diffrn_reflns_limit_l_max     45
_diffrn_standards_number     0
_diffrn_standards_interval_count     ?
_diffrn_standards_interval_time     0
_diffrn_standards_decay_%     ?
_refine_special_details
;
 Refinement of <i>F</i>^2^ against ALL reflections. The weighted
 <i>R</i>-factor w<i>R</i> and goodness of fit <i>S</i> are based on
 <i>F</i>^2^, conventional <i>R</i>-factors <i>R</i> are based
 on <i>F</i>, with <i>F</i> set to zero for negative <i>F</i>^2^. The threshold
 expression of <i>F</i>^2^ > 2\s(<i>F</i>^2^) is used only for calculating
 <i>R</i>-factors(gt) etc. and is not relevant to the choice of reflections
 for refinement. <i>R</i>-factors based on <i>F</i>^2^ are statistically about
 twice as large as those based on <i>F</i>, and <i>R</i>-factors based on ALL
 data will be even larger.
;
_reflns_number_total     4902
_reflns_number_gt     3850
_reflns_threshold_expression     I>2\s(I)
_refine_ls_structure_factor_coef     Fsqd
_refine_ls_matrix_type     full
_refine_ls_R_factor_all     0.0919
_refine_ls_R_factor_gt     0.0754
_refine_ls_wR_factor_gt     0.1753
_refine_ls_wR_factor_ref     0.1838
_refine_ls_goodness_of_fit_ref     1.133
_refine_ls_restrained_S_all     1.134
_refine_ls_number_reflns     4902
_refine_ls_number_parameters     247
_refine_ls_number_restraints     1
_refine_ls_hydrogen_treatment     constr
_refine_ls_weighting_scheme     calc
_refine_ls_weighting_details
         'calc w=1/[\s^2^(Fo^2^)+(0.0478P)^2^+2.5149P] where P=(Fo^2^+2Fc^2^)/3'
_atom_sites_solution_hydrogens     geom
_atom_sites_solution_primary     direct
_atom_sites_solution_secondary     difmap
_refine_ls_shift/su_max     0.000
_refine_ls_shift/su_mean     0.000
_refine_diff_density_max     0.566
_refine_diff_density_min     -0.374
_refine_ls_extinction_method     'none'
_refine_ls_extinction_coef     ?
loop_
    _atom_type_symbol
    _atom_type_description
    _atom_type_scat_dispersion_real
    _atom_type_scat_dispersion_imag
    _atom_type_scat_source
    'C' 'C' 0.0033 0.0016
                         'International Tables Vol C Tables 4.2.6.8 and 6.1.1.4'
    'H' 'H' 0.0000 0.0000
                         'International Tables Vol C Tables 4.2.6.8 and 6.1.1.4'
    'N' 'N' 0.0061 0.0033
                         'International Tables Vol C Tables 4.2.6.8 and 6.1.1.4'
    'O' 'O' 0.0106 0.0060
                         'International Tables Vol C Tables 4.2.6.8 and 6.1.1.4'
    'S' 'S' 0.1246 0.1234
                         'International Tables Vol C Tables 4.2.6.8 and 6.1.1.4'
_computing_data_collection     '<i>APEX2</i> (Bruker, 2004)'
_computing_cell_refinement     '<i>SAINT</i> (Bruker, 2004)'
_computing_data_reduction     '<i>SAINT</i> (Bruker, 2004)'
_computing_structure_solution     '<i>SHELXS97</i> (Sheldrick, 2008)'
_computing_structure_refinement     '<i>SHELXL97</i> (Sheldrick, 2008)'
_computing_molecular_graphics     '<i>PLATON</i> (Spek, 2009)'
_computing_publication_material     '<i>SHELXL97</i> (Sheldrick, 2008)'
loop_
    _atom_site_type_symbol
    _atom_site_label
    _atom_site_fract_x
    _atom_site_fract_y
    _atom_site_fract_z
    _atom_site_U_iso_or_equiv
    _atom_site_adp_type
    _atom_site_calc_flag
    _atom_site_refinement_flags
    _atom_site_occupancy
    _atom_site_symmetry_multiplicity
    _atom_site_disorder_assembly
    _atom_site_disorder_group
    C C1 0.8177(3) 0.1727(5) 0.32460(9) 0.0480(7) Uani d . 1 1 . .
    C C2 0.9323(3) 0.0485(6) 0.31430(10) 0.0586(9) Uani d . 1 1 . .
    H H2 1.0286 0.0873 0.3219 0.070 Uiso calc R 1 1 . .
    C C3 0.9059(3) -0.1293(6) 0.29319(10) 0.0557(8) Uani d . 1 1 . .
    H H3 0.9848 -0.2100 0.2867 0.067 Uiso calc R 1 1 . .
    C C4 0.6546(3) -0.0742(5) 0.29074(9) 0.0519(7) Uani d . 1 1 . .
    H H4 0.5595 -0.1168 0.2826 0.062 Uiso calc R 1 1 . .
    C C5 0.6764(3) 0.1060(5) 0.31182(10) 0.0535(8) Uani d . 1 1 . .
    H H5 0.5959 0.1851 0.3177 0.064 Uiso calc R 1 1 . .
    C C6 0.8525(4) 0.3602(6) 0.34869(10) 0.0581(8) Uani d . 1 1 . .
    H H6 0.9514 0.3895 0.3552 0.070 Uiso calc R 1 1 . .
    C C7 0.7580(4) 0.4879(6) 0.36164(10) 0.0562(8) Uani d U 1 1 . .
    H H7 0.6593 0.4607 0.3545 0.067 Uiso calc R 1 1 . .
    C C8 0.7923(4) 0.6722(5) 0.38662(9) 0.0511(7) Uani d U 1 1 . .
    C C9 0.6807(4) 0.8026(7) 0.39551(11) 0.0687(10) Uani d . 1 1 . .
    H H9 0.5849 0.7725 0.3856 0.082 Uiso calc R 1 1 . .
    C C10 0.7073(5) 0.9779(7) 0.41889(13) 0.0780(12) Uani d . 1 1 . .
    H H10 0.6288 1.0626 0.4242 0.094 Uiso calc R 1 1 . .
    C C11 0.8446(5) 1.0290(6) 0.43424(10) 0.0666(10) Uani d . 1 1 . .
    C C12 0.9570(5) 0.8987(8) 0.42589(13) 0.0834(13) Uani d . 1 1 . .
    H H12 1.0523 0.9282 0.4363 0.100 Uiso calc R 1 1 . .
    C C13 0.9312(4) 0.7257(7) 0.40249(13) 0.0757(11) Uani d . 1 1 . .
    H H13 1.0101 0.6419 0.3972 0.091 Uiso calc R 1 1 . .
    C C14 0.7436(4) -0.3798(5) 0.25756(10) 0.0623(9) Uani d . 1 1 . .
    H H14A 0.7213 -0.3417 0.2303 0.093 Uiso calc R 1 1 . .
    H H14B 0.6626 -0.4558 0.2666 0.093 Uiso calc R 1 1 . .
    H H14C 0.8301 -0.4652 0.2600 0.093 Uiso calc R 1 1 . .
    C C15 0.8745(7) 1.2200(7) 0.45951(14) 0.1050(18) Uani d . 1 1 . .
    H H15A 0.7848 1.2962 0.4611 0.157 Uiso calc R 1 1 . .
    H H15B 0.9449 1.3065 0.4479 0.157 Uiso calc R 1 1 . .
    H H15C 0.9127 1.1789 0.4856 0.157 Uiso calc R 1 1 . .
    C C16 0.3056(3) 0.4990(4) 0.36655(8) 0.0397(6) Uani d . 1 1 . .
    C C17 0.3040(4) 0.6399(5) 0.39722(10) 0.0530(8) Uani d . 1 1 . .
    H H17 0.2963 0.7815 0.3917 0.064 Uiso calc R 1 1 . .
    C C18 0.3140(4) 0.5713(6) 0.43625(10) 0.0669(10) Uani d . 1 1 . .
    H H18 0.3134 0.6685 0.4566 0.080 Uiso calc R 1 1 . .
    C C19 0.3247(4) 0.3641(6) 0.44559(11) 0.0619(9) Uani d . 1 1 . .
    C C20 0.3257(5) 0.2259(6) 0.41467(12) 0.0685(10) Uani d . 1 1 . .
    H H20 0.3332 0.0845 0.4203 0.082 Uiso calc R 1 1 . .
    C C21 0.3159(4) 0.2887(5) 0.37551(11) 0.0587(8) Uani d . 1 1 . .
    H H21 0.3163 0.1907 0.3553 0.070 Uiso calc R 1 1 . .
    C C22 0.3344(6) 0.2865(9) 0.48800(12) 0.0999(16) Uani d . 1 1 . .
    H H22A 0.2391 0.2933 0.4978 0.150 Uiso calc R 1 1 . .
    H H22B 0.4019 0.3719 0.5041 0.150 Uiso calc R 1 1 . .
    H H22C 0.3684 0.1450 0.4889 0.150 Uiso calc R 1 1 . .
    N N1 0.7693(3) -0.1908(4) 0.28160(7) 0.0447(6) Uani d . 1 1 . .
    O O1 0.4209(2) 0.5016(4) 0.30040(7) 0.0603(6) Uani d . 1 1 . .
    O O2 0.1565(2) 0.5055(4) 0.29878(7) 0.0611(6) Uani d . 1 1 . .
    O O3 0.2956(3) 0.8137(4) 0.31892(8) 0.0753(8) Uani d . 1 1 . .
    S S1 0.29376(8) 0.58894(12) 0.31685(2) 0.0444(2) Uani d . 1 1 . .
loop_
    _atom_site_aniso_label
    _atom_site_aniso_U_11
    _atom_site_aniso_U_22
    _atom_site_aniso_U_33
    _atom_site_aniso_U_12
    _atom_site_aniso_U_13
    _atom_site_aniso_U_23
    C1 0.0485(16) 0.0467(17) 0.0488(16) -0.0024(13) 0.0038(13) 0.0100(13)
    C2 0.0406(15) 0.070(2) 0.065(2) -0.0036(15) 0.0044(14) 0.0021(18)
    C3 0.0442(16) 0.058(2) 0.066(2) 0.0095(15) 0.0092(14) 0.0037(16)
    C4 0.0411(15) 0.0583(19) 0.0555(17) 0.0006(14) -0.0001(13) 0.0049(16)
    C5 0.0463(16) 0.0573(19) 0.0573(17) 0.0138(15) 0.0063(13) 0.0017(16)
    C6 0.0443(16) 0.063(2) 0.067(2) -0.0036(15) 0.0009(15) 0.0071(17)
    C7 0.0491(17) 0.0618(19) 0.0572(18) -0.0059(15) 0.0013(14) 0.0045(14)
    C8 0.0536(17) 0.0527(17) 0.0471(15) -0.0037(14) 0.0054(13) 0.0111(12)
    C9 0.0517(19) 0.081(3) 0.073(2) -0.0037(19) 0.0066(17) -0.006(2)
    C10 0.077(3) 0.083(3) 0.077(3) 0.018(2) 0.017(2) -0.007(2)
    C11 0.098(3) 0.056(2) 0.0452(17) -0.007(2) 0.0031(18) -0.0002(16)
    C12 0.064(2) 0.094(3) 0.090(3) -0.015(2) -0.007(2) -0.023(3)
    C13 0.055(2) 0.077(3) 0.094(3) 0.0079(19) -0.0004(19) -0.020(2)
    C14 0.086(3) 0.0438(18) 0.0580(19) 0.0003(17) 0.0103(17) 0.0020(15)
    C15 0.172(5) 0.071(3) 0.070(3) -0.007(3) 0.004(3) -0.016(2)
    C16 0.0302(12) 0.0407(14) 0.0484(14) 0.0002(11) 0.0045(10) -0.0091(12)
    C17 0.0646(19) 0.0361(15) 0.0587(18) 0.0034(14) 0.0073(15) -0.0088(14)
    C18 0.082(2) 0.069(2) 0.0492(18) 0.005(2) 0.0062(17) -0.0137(18)
    C19 0.063(2) 0.067(2) 0.0559(19) -0.0052(17) 0.0040(16) 0.0039(17)
    C20 0.088(3) 0.0448(18) 0.071(2) -0.0081(18) 0.000(2) 0.0052(18)
    C21 0.075(2) 0.0398(17) 0.0613(19) -0.0021(16) 0.0046(16) -0.0086(15)
    C22 0.126(4) 0.109(4) 0.063(2) -0.008(3) 0.000(3) 0.017(3)
    N1 0.0504(13) 0.0415(13) 0.0426(12) 0.0024(11) 0.0059(10) 0.0067(11)
    O1 0.0446(12) 0.0814(17) 0.0565(13) 0.0081(11) 0.0131(10) -0.0025(12)
    O2 0.0406(11) 0.0816(17) 0.0599(13) 0.0075(11) -0.0034(9) -0.0081(12)
    O3 0.109(2) 0.0446(13) 0.0723(16) 0.0049(14) 0.0096(15) 0.0082(12)
    S1 0.0406(4) 0.0440(4) 0.0488(4) 0.0053(3) 0.0045(3) -0.0026(3)
_geom_special_details
;
 All s.u.'s (except the s.u. in the dihedral angle between two l.s. planes)
 are estimated using the full covariance matrix. The cell s.u.'s are taken
 into account individually in the estimation of s.u.'s in distances, angles
 and torsion angles; correlations between s.u.'s in cell parameters are only
 used when they are defined by crystal symmetry. An approximate (isotropic)
 treatment of cell s.u.'s is used for estimating s.u.'s involving l.s. planes.
;
loop_
    _geom_bond_atom_site_label_1
    _geom_bond_atom_site_label_2
    _geom_bond_site_symmetry_2
    _geom_bond_distance
    _geom_bond_publ_flag
    C1 C2 . 1.385(5) ?
    C1 C5 . 1.393(4) ?
    C1 C6 . 1.474(5) ?
    C2 C3 . 1.358(5) ?
    C2 H2 . 0.9300 ?
    C3 N1 . 1.336(4) ?
    C3 H3 . 0.9300 ?
    C4 N1 . 1.346(4) ?
    C4 C5 . 1.366(5) ?
    C4 H4 . 0.9300 ?
    C5 H5 . 0.9300 ?
    C6 C7 . 1.296(5) ?
    C6 H6 . 0.9300 ?
    C7 C8 . 1.474(5) ?
    C7 H7 . 0.9300 ?
    C8 C9 . 1.373(5) ?
    C8 C13 . 1.378(5) ?
    C9 C10 . 1.386(6) ?
    C9 H9 . 0.9300 ?
    C10 C11 . 1.357(6) ?
    C10 H10 . 0.9300 ?
    C11 C12 . 1.373(6) ?
    C11 C15 . 1.507(6) ?
    C12 C13 . 1.374(6) ?
    C12 H12 . 0.9300 ?
    C13 H13 . 0.9300 ?
    C14 N1 . 1.470(4) ?
    C14 H14A . 0.9600 ?
    C14 H14B . 0.9600 ?
    C14 H14C . 0.9600 ?
    C15 H15A . 0.9600 ?
    C15 H15B . 0.9600 ?
    C15 H15C . 0.9600 ?
    C16 C17 . 1.379(4) ?
    C16 C21 . 1.386(4) ?
    C16 S1 . 1.775(3) ?
    C17 C18 . 1.389(5) ?
    C17 H17 . 0.9300 ?
    C18 C19 . 1.370(5) ?
    C18 H18 . 0.9300 ?
    C19 C20 . 1.374(5) ?
    C19 C22 . 1.517(5) ?
    C20 C21 . 1.383(5) ?
    C20 H20 . 0.9300 ?
    C21 H21 . 0.9300 ?
    C22 H22A . 0.9600 ?
    C22 H22B . 0.9600 ?
    C22 H22C . 0.9600 ?
    O1 S1 . 1.446(2) ?
    O2 S1 . 1.449(2) ?
    O3 S1 . 1.446(3) ?
loop_
    _geom_angle_atom_site_label_1
    _geom_angle_atom_site_label_2
    _geom_angle_atom_site_label_3
    _geom_angle_site_symmetry_1
    _geom_angle_site_symmetry_3
    _geom_angle
    _geom_angle_publ_flag
    C2 C1 C5 . . 116.4(3) ?
    C2 C1 C6 . . 118.6(3) ?
    C5 C1 C6 . . 124.9(3) ?
    C3 C2 C1 . . 120.9(3) ?
    C3 C2 H2 . . 119.5 ?
    C1 C2 H2 . . 119.5 ?
    N1 C3 C2 . . 121.5(3) ?
    N1 C3 H3 . . 119.3 ?
    C2 C3 H3 . . 119.3 ?
    N1 C4 C5 . . 120.7(3) ?
    N1 C4 H4 . . 119.6 ?
    C5 C4 H4 . . 119.6 ?
    C4 C5 C1 . . 120.8(3) ?
    C4 C5 H5 . . 119.6 ?
    C1 C5 H5 . . 119.6 ?
    C7 C6 C1 . . 125.9(3) ?
    C7 C6 H6 . . 117.0 ?
    C1 C6 H6 . . 117.0 ?
    C6 C7 C8 . . 126.1(3) ?
    C6 C7 H7 . . 117.0 ?
    C8 C7 H7 . . 117.0 ?
    C9 C8 C13 . . 116.0(3) ?
    C9 C8 C7 . . 119.5(3) ?
    C13 C8 C7 . . 124.5(3) ?
    C8 C9 C10 . . 121.7(4) ?
    C8 C9 H9 . . 119.2 ?
    C10 C9 H9 . . 119.2 ?
    C11 C10 C9 . . 121.7(4) ?
    C11 C10 H10 . . 119.1 ?
    C9 C10 H10 . . 119.1 ?
    C10 C11 C12 . . 117.2(4) ?
    C10 C11 C15 . . 122.0(4) ?
    C12 C11 C15 . . 120.8(4) ?
    C11 C12 C13 . . 121.2(4) ?
    C11 C12 H12 . . 119.4 ?
    C13 C12 H12 . . 119.4 ?
    C12 C13 C8 . . 122.2(4) ?
    C12 C13 H13 . . 118.9 ?
    C8 C13 H13 . . 118.9 ?
    N1 C14 H14A . . 109.5 ?
    N1 C14 H14B . . 109.5 ?
    H14A C14 H14B . . 109.5 ?
    N1 C14 H14C . . 109.5 ?
    H14A C14 H14C . . 109.5 ?
    H14B C14 H14C . . 109.5 ?
    C11 C15 H15A . . 109.5 ?
    C11 C15 H15B . . 109.5 ?
    H15A C15 H15B . . 109.5 ?
    C11 C15 H15C . . 109.5 ?
    H15A C15 H15C . . 109.5 ?
    H15B C15 H15C . . 109.5 ?
    C17 C16 C21 . . 118.7(3) ?
    C17 C16 S1 . . 119.8(2) ?
    C21 C16 S1 . . 121.5(2) ?
    C16 C17 C18 . . 120.3(3) ?
    C16 C17 H17 . . 119.9 ?
    C18 C17 H17 . . 119.9 ?
    C19 C18 C17 . . 121.7(3) ?
    C19 C18 H18 . . 119.1 ?
    C17 C18 H18 . . 119.1 ?
    C18 C19 C20 . . 117.2(3) ?
    C18 C19 C22 . . 122.4(4) ?
    C20 C19 C22 . . 120.4(4) ?
    C19 C20 C21 . . 122.6(3) ?
    C19 C20 H20 . . 118.7 ?
    C21 C20 H20 . . 118.7 ?
    C20 C21 C16 . . 119.5(3) ?
    C20 C21 H21 . . 120.3 ?
    C16 C21 H21 . . 120.3 ?
    C19 C22 H22A . . 109.5 ?
    C19 C22 H22B . . 109.5 ?
    H22A C22 H22B . . 109.5 ?
    C19 C22 H22C . . 109.5 ?
    H22A C22 H22C . . 109.5 ?
    H22B C22 H22C . . 109.5 ?
    C3 N1 C4 . . 119.6(3) ?
    C3 N1 C14 . . 120.5(3) ?
    C4 N1 C14 . . 119.8(3) ?
    O1 S1 O3 . . 113.58(17) ?
    O1 S1 O2 . . 112.85(14) ?
    O3 S1 O2 . . 113.34(17) ?
    O1 S1 C16 . . 104.78(13) ?
    O3 S1 C16 . . 106.24(15) ?
    O2 S1 C16 . . 105.02(14) ?
loop_
    _geom_torsion_atom_site_label_1
    _geom_torsion_atom_site_label_2
    _geom_torsion_atom_site_label_3
    _geom_torsion_atom_site_label_4
    _geom_torsion_site_symmetry_1
    _geom_torsion_site_symmetry_2
    _geom_torsion_site_symmetry_3
    _geom_torsion_site_symmetry_4
    _geom_torsion
    _geom_torsion_publ_flag
    C5 C1 C2 C3 . . . . -0.6(5) ?
    C6 C1 C2 C3 . . . . 178.0(3) ?
    C1 C2 C3 N1 . . . . 0.0(5) ?
    N1 C4 C5 C1 . . . . -0.4(5) ?
    C2 C1 C5 C4 . . . . 0.8(5) ?
    C6 C1 C5 C4 . . . . -177.7(3) ?
    C2 C1 C6 C7 . . . . -177.8(3) ?
    C5 C1 C6 C7 . . . . 0.6(6) ?
    C1 C6 C7 C8 . . . . 178.2(3) ?
    C6 C7 C8 C9 . . . . 174.9(4) ?
    C6 C7 C8 C13 . . . . -5.5(6) ?
    C13 C8 C9 C10 . . . . 0.4(6) ?
    C7 C8 C9 C10 . . . . 180.0(4) ?
    C8 C9 C10 C11 . . . . -0.2(7) ?
    C9 C10 C11 C12 . . . . -0.4(6) ?
    C9 C10 C11 C15 . . . . 179.7(4) ?
    C10 C11 C12 C13 . . . . 0.9(7) ?
    C15 C11 C12 C13 . . . . -179.2(4) ?
    C11 C12 C13 C8 . . . . -0.8(7) ?
    C9 C8 C13 C12 . . . . 0.1(6) ?
    C7 C8 C13 C12 . . . . -179.5(4) ?
    C21 C16 C17 C18 . . . . 0.6(5) ?
    S1 C16 C17 C18 . . . . -179.7(3) ?
    C16 C17 C18 C19 . . . . -0.4(6) ?
    C17 C18 C19 C20 . . . . 0.2(6) ?
    C17 C18 C19 C22 . . . . -179.5(4) ?
    C18 C19 C20 C21 . . . . -0.2(6) ?
    C22 C19 C20 C21 . . . . 179.5(4) ?
    C19 C20 C21 C16 . . . . 0.4(6) ?
    C17 C16 C21 C20 . . . . -0.6(5) ?
    S1 C16 C21 C20 . . . . 179.6(3) ?
    C2 C3 N1 C4 . . . . 0.4(5) ?
    C2 C3 N1 C14 . . . . 177.8(3) ?
    C5 C4 N1 C3 . . . . -0.2(5) ?
    C5 C4 N1 C14 . . . . -177.6(3) ?
    C17 C16 S1 O1 . . . . 124.9(2) ?
    C21 C16 S1 O1 . . . . -55.3(3) ?
    C17 C16 S1 O3 . . . . 4.4(3) ?
    C21 C16 S1 O3 . . . . -175.8(3) ?
    C17 C16 S1 O2 . . . . -116.0(3) ?
    C21 C16 S1 O2 . . . . 63.8(3) ?
loop_
    _geom_hbond_atom_site_label_D
    _geom_hbond_atom_site_label_H
    _geom_hbond_atom_site_label_A
    _geom_hbond_site_symmetry_A
    _geom_hbond_distance_DH
    _geom_hbond_distance_HA
    _geom_hbond_distance_DA
    _geom_hbond_angle_DHA
    _geom_hbond_publ_flag
    C3 H3 O2 1_645 0.93 2.42 3.273(4) 152 y
    C14 H14B O1 1_545 0.96 2.59 3.482(4) 155 y
_iucr_refine_instructions_details
;
TITL MMST in P2(1)/c
CELL  0.71073   9.1380   6.4257  33.8840   90.000   95.004   90.000
ZERR     4.00   0.0006   0.0005   0.0022    0.000    0.004    0.000
LATT   1
SYMM  - X, 1/2 + Y, 1/2 - Z
SFAC  C    H    N    O    S
UNIT  88   92   4    12   4
MERG   2
OMIT    -7   1   4
DELU 0.001 C7 C8
HTAB C3 O2_$1
EQIV $1 1+x,-1+y,z
HTAB C14 O1_$2
EQIV $2 x,-1+y,z
FMAP   2
PLAN   25
SIZE     0.20   0.22   0.28
ACTA
BOND   $H
CONF
L.S.   7
TEMP    22.00
WGHT    0.047800    2.514900
FVAR       0.13125
C1    1    0.817746    0.172687    0.324599    11.00000    0.04848    0.04668 =
         0.04877    0.00996    0.00379   -0.00241
C2    1    0.932301    0.048450    0.314300    11.00000    0.04065    0.06990 =
         0.06511    0.00212    0.00439   -0.00357
AFIX  43
H2    2    1.028648    0.087323    0.321949    11.00000   -1.20000
AFIX   0
C3    1    0.905931   -0.129305    0.293192    11.00000    0.04417    0.05807 =
         0.06569    0.00369    0.00918    0.00951
AFIX  43
H3    2    0.984774   -0.210025    0.286661    11.00000   -1.20000
AFIX   0
C4    1    0.654626   -0.074199    0.290739    11.00000    0.04106    0.05830 =
         0.05552    0.00494   -0.00010    0.00064
AFIX  43
H4    2    0.559487   -0.116793    0.282605    11.00000   -1.20000
AFIX   0
C5    1    0.676422    0.105987    0.311825    11.00000    0.04631    0.05726 =
         0.05731    0.00168    0.00628    0.01377
AFIX  43
H5    2    0.595948    0.185111    0.317726    11.00000   -1.20000
AFIX   0
C6    1    0.852548    0.360189    0.348690    11.00000    0.04433    0.06262 =
         0.06658    0.00706    0.00086   -0.00365
AFIX  43
H6    2    0.951387    0.389462    0.355184    11.00000   -1.20000
AFIX   0
C7    1    0.757985    0.487897    0.361637    11.00000    0.04911    0.06178 =
         0.05725    0.00453    0.00132   -0.00591
AFIX  43
H7    2    0.659261    0.460680    0.354498    11.00000   -1.20000
AFIX   0
C8    1    0.792254    0.672245    0.386618    11.00000    0.05360    0.05270 =
         0.04715    0.01111    0.00544   -0.00367
C9    1    0.680721    0.802572    0.395508    11.00000    0.05171    0.08145 =
         0.07317   -0.00615    0.00665   -0.00371
AFIX  43
H9    2    0.584940    0.772501    0.385597    11.00000   -1.20000
AFIX   0
C10   1    0.707250    0.977870    0.418886    11.00000    0.07660    0.08274 =
         0.07664   -0.00733    0.01719    0.01822
AFIX  43
H10   2    0.628824    1.062629    0.424184    11.00000   -1.20000
AFIX   0
C11   1    0.844646    1.029039    0.434242    11.00000    0.09795    0.05597 =
         0.04518   -0.00023    0.00305   -0.00667
C12   1    0.957005    0.898745    0.425887    11.00000    0.06410    0.09378 =
         0.09000   -0.02321   -0.00709   -0.01531
AFIX  43
H12   2    1.052347    0.928169    0.436259    11.00000   -1.20000
AFIX   0
C13   1    0.931170    0.725737    0.402489    11.00000    0.05506    0.07713 =
         0.09382   -0.02023   -0.00038    0.00794
AFIX  43
H13   2    1.010064    0.641904    0.397180    11.00000   -1.20000
AFIX   0
C14   1    0.743589   -0.379768    0.257560    11.00000    0.08566    0.04383 =
         0.05799    0.00204    0.01034    0.00032
AFIX 137
H14A  2    0.721326   -0.341748    0.230298    11.00000   -1.50000
H14B  2    0.662557   -0.455829    0.266641    11.00000   -1.50000
H14C  2    0.830105   -0.465167    0.260035    11.00000   -1.50000
AFIX   0
C15   1    0.874468    1.220002    0.459510    11.00000    0.17218    0.07110 =
         0.07047   -0.01611    0.00411   -0.00737
AFIX 137
H15A  2    0.784775    1.296156    0.461072    11.00000   -1.50000
H15B  2    0.944882    1.306518    0.447913    11.00000   -1.50000
H15C  2    0.912740    1.178946    0.485636    11.00000   -1.50000
AFIX   0
C16   1    0.305577    0.499018    0.366549    11.00000    0.03020    0.04069 =
         0.04835   -0.00907    0.00446    0.00019
C17   1    0.304041    0.639931    0.397218    11.00000    0.06463    0.03608 =
         0.05874   -0.00876    0.00728    0.00337
AFIX  43
H17   2    0.296284    0.781526    0.391749    11.00000   -1.20000
AFIX   0
C18   1    0.314030    0.571291    0.436245    11.00000    0.08248    0.06899 =
         0.04918   -0.01374    0.00616    0.00470
AFIX  43
H18   2    0.313430    0.668548    0.456556    11.00000   -1.20000
AFIX   0
C19   1    0.324737    0.364116    0.445590    11.00000    0.06279    0.06667 =
         0.05591    0.00394    0.00401   -0.00517
C20   1    0.325698    0.225889    0.414675    11.00000    0.08832    0.04483 =
         0.07119    0.00522    0.00024   -0.00813
AFIX  43
H20   2    0.333230    0.084460    0.420319    11.00000   -1.20000
AFIX   0
C21   1    0.315913    0.288720    0.375508    11.00000    0.07460    0.03983 =
         0.06134   -0.00862    0.00461   -0.00213
AFIX  43
H21   2    0.316261    0.190671    0.355328    11.00000   -1.20000
AFIX   0
C22   1    0.334419    0.286452    0.488000    11.00000    0.12617    0.10946 =
         0.06253    0.01693   -0.00035   -0.00768
AFIX 137
H22A  2    0.239102    0.293301    0.497811    11.00000   -1.50000
H22B  2    0.401874    0.371865    0.504145    11.00000   -1.50000
H22C  2    0.368411    0.145027    0.488893    11.00000   -1.50000
AFIX   0
N1    3    0.769280   -0.190791    0.281604    11.00000    0.05039    0.04153 =
         0.04257    0.00670    0.00592    0.00244
O1    4    0.420941    0.501583    0.300398    11.00000    0.04458    0.08143 =
         0.05647   -0.00248    0.01312    0.00811
O2    4    0.156546    0.505466    0.298782    11.00000    0.04060    0.08158 =
         0.05987   -0.00812   -0.00344    0.00746
O3    4    0.295635    0.813726    0.318921    11.00000    0.10941    0.04457 =
         0.07233    0.00816    0.00957    0.00491
S1    5    0.293760    0.588935    0.316853    11.00000    0.04065    0.04401 =
         0.04876   -0.00264    0.00453    0.00535
HKLF 4
REM  MMST in P2(1)/c
REM R1 =  0.0754 for   3850 Fo > 4sig(Fo)  and  0.0919 for all   4902 data
REM    247 parameters refined using      1 restraints
END
WGHT      0.0478      2.5149
REM Highest difference peak  0.566,  deepest hole -0.374,  1-sigma level  0.055
Q1    1   0.7398  0.3559  0.3455  11.00000  0.05    0.57
Q2    1   0.8630  0.4871  0.3662  11.00000  0.05    0.53
Q3    1   0.3044  0.5529  0.3439  11.00000  0.05    0.29
Q4    1   0.7397  0.1606  0.3250  11.00000  0.05    0.27
Q5    1   0.3665  0.5956  0.2972  11.00000  0.05    0.25
;
