# Supplementary material for: 1-Methyl-4-(4-methylstyryl)pyridinium 4-methylbenzenesulfonate
Source: Acta Crystallogr Sect E Struct Rep Online. 2012 Nov 3;68(Pt 12):o3268. doi: 10.1107/S1600536812044509 (PMC3588818; doi:10.1107/S1600536812044509)
Supplement: Supplementary file 2 [file e-68-o3268-Isup2.hkl]

#
# h,k,l, Fc-squared, Fo-squared, sigma(Fo-squared) and status flag
#
data_I
_shelx_title ' MMST in P2(1)/c'
_shelx_refln_list_code          4
_shelx_F_calc_maximum      244.58
_exptl_crystal_F_000       808.00
_reflns_d_resolution_high  0.7462
 
loop_
 _symmetry_equiv_pos_as_xyz
 'x, y, z'
 '-x, y+1/2, -z+1/2'
 '-x, -y, -z'
 'x, -y-1/2, z-1/2'
 
_cell_length_a     9.1380
_cell_length_b     6.4257
_cell_length_c    33.8840
_cell_angle_alpha  90.000
_cell_angle_beta   95.004
_cell_angle_gamma  90.000
 
_shelx_F_squared_multiplier     1.000
 
loop_
 _refln_index_h
 _refln_index_k
 _refln_index_l
 _refln_F_squared_calc
 _refln_F_squared_meas
 _refln_F_squared_sigma
 _refln_observed_status
   1   0   0        7.55       38.43      1.39 o
   2   0   0    59819.01    52917.89   6598.95 o
   3   0   0    19583.05    19499.28    297.60 o
   4   0   0       49.00       68.79      8.71 o
   5   0   0     6496.26     6216.91     95.82 o
   6   0   0      768.49      765.91     14.21 o
   7   0   0      679.69      633.48     18.30 o
   8   0   0     1760.26     1414.44     25.04 o
   9   0   0       13.13       17.36      3.44 o
  10   0   0       65.50       35.98      4.15 o
  11   0   0       92.13       97.18      6.21 o
  12   0   0        0.32        1.33      3.74 o
   1   1   0      855.40      815.09     11.65 o
   2   1   0     1343.45     1275.61     19.81 o
   3   1   0       79.74      156.42      7.87 o
   4   1   0      230.88      321.84     11.81 o
   5   1   0      165.86      188.97      3.63 o
   6   1   0      906.09      919.20     11.61 o
   7   1   0       25.40       90.51      7.25 o
   8   1   0      574.45      512.37      7.96 o
   9   1   0       20.78       72.12      3.44 o
  10   1   0       59.01       60.01      3.43 o
  11   1   0       22.40       29.88      3.50 o
  12   1   0        0.02        5.33      3.26 o
   0   2   0      300.14      121.33      5.22 o
   1   2   0       98.61       64.28      1.49 o
   2   2   0       45.07       88.78      2.59 o
   3   2   0       67.13       93.00      1.79 o
   4   2   0       25.71       88.43      3.69 o
   5   2   0        5.57       18.13      1.23 o
   6   2   0       23.35       23.45      1.76 o
   7   2   0      489.58      471.99      7.99 o
   8   2   0       12.73       40.66      3.14 o
   9   2   0      105.89      103.34      4.02 o
  10   2   0        0.80       13.03      2.69 o
  11   2   0        0.35        1.54      2.69 o
   1   3   0     3389.42     3380.88     72.57 o
   2   3   0      713.20      713.97      9.91 o
   3   3   0      572.38      549.84      9.07 o
   4   3   0     1102.94     1038.88     15.89 o
   5   3   0        2.19        5.32      1.34 o
   6   3   0      440.38      422.49      6.98 o
   7   3   0      223.53      211.36      4.76 o
   8   3   0       84.04       84.52      3.27 o
   9   3   0      162.14      119.58      4.88 o
  10   3   0        1.26        2.73      2.75 o
  11   3   0       15.51       12.32      3.07 o
   0   4   0        6.94       16.67      2.46 o
   1   4   0        1.62        3.64      1.01 o
   2   4   0      110.78      148.44      3.52 o
   3   4   0      251.70      272.06     12.51 o
   4   4   0       66.93       84.22      3.33 o
   5   4   0      173.09      179.52      4.92 o
   6   4   0       32.65       38.80      3.85 o
   7   4   0        0.88       13.73      2.82 o
   8   4   0        6.28        9.11      1.50 o
   9   4   0        0.63       -1.81      2.23 o
  10   4   0       26.06       31.44      4.77 o
   1   5   0       18.47       28.36      1.98 o
   2   5   0       99.50       97.36      3.25 o
   3   5   0        8.37       14.38      2.25 o
   4   5   0       10.25       37.16      3.56 o
   5   5   0      103.76      100.03      4.28 o
   6   5   0        0.65        7.03      2.65 o
   7   5   0       38.85       37.36      4.12 o
   8   5   0        2.17        1.28      3.12 o
   9   5   0        0.39        7.47      3.76 o
   0   6   0       12.03        8.71      5.22 o
   1   6   0       15.81       24.09      3.63 o
   2   6   0        9.46       34.31      3.90 o
   3   6   0      331.01      331.50      7.84 o
   4   6   0        1.50        5.17      2.98 o
   5   6   0      156.96      128.68      5.70 o
   6   6   0        0.50        0.05      2.89 o
   7   6   0        1.03       -1.68      4.39 o
   8   6   0        4.51        1.37      3.66 o
   1   7   0        7.44       16.24      4.24 o
   2   7   0       47.49       51.88      4.69 o
   3   7   0       40.08       45.53      5.53 o
   4   7   0       12.42       12.48      4.52 o
   5   7   0        0.67        1.45      4.10 o
   6   7   0       15.02       12.59      4.71 o
   0   8   0        0.13       -2.79      4.04 o
   1   8   0        0.06       -0.78      2.80 o
   2   8   0        3.22        0.85      3.45 o
   3   8   0        0.52        3.23      4.71 o
   4   8   0        2.86        6.84      4.71 o
 -12   1   1        0.60        4.87      3.21 o
 -11   1   1       24.49       23.65      3.51 o
 -10   1   1       38.80       37.54      2.93 o
  -9   1   1      400.06      380.31      6.82 o
  -8   1   1      307.34      290.26      5.58 o
  -7   1   1       87.32      155.51      3.92 o
  -6   1   1      872.56      946.29     11.95 o
  -5   1   1        2.10       14.46      2.80 o
  -4   1   1      845.29      911.79     10.89 o
  -3   1   1      191.97      219.49      4.03 o
  -2   1   1       89.86       89.57      4.42 o
  -1   1   1    28568.21    28985.01    344.23 o
   0   1   1     1072.22     1129.23     18.08 o
   1   1   1     6567.46     6900.51     93.50 o
   2   1   1     7811.50     7900.31     84.93 o
   3   1   1     1827.62     2067.16     21.06 o
   4   1   1     2412.53     2455.74     27.36 o
   5   1   1      518.73      529.74      7.17 o
   6   1   1      549.48      521.47      7.36 o
   7   1   1     1275.99     1193.46     14.95 o
   8   1   1       71.26       87.14      3.28 o
   9   1   1      352.07      354.83      6.55 o
  10   1   1       16.97       17.04      2.42 o
  11   1   1        0.33        5.73      2.48 o
  12   1   1       16.34       17.84      4.07 o
 -11   2   1       19.88       19.26      3.88 o
 -10   2   1       99.89       80.97      3.86 o
  -9   2   1      108.14      115.78      4.25 o
  -8   2   1       38.83       45.76      3.05 o
  -7   2   1      303.95      297.91      5.84 o
  -6   2   1       72.10       66.92      2.32 o
  -5   2   1       68.76       42.31      1.57 o
  -4   2   1     1953.67     1866.46     23.34 o
  -3   2   1      101.70       77.59      1.99 o
  -2   2   1     2918.37     2702.23     33.16 o
  -1   2   1        1.05        0.70      0.40 o
   0   2   1      928.91      982.81     14.21 o
   1   2   1      686.98      658.38      8.67 o
   2   2   1      635.09      582.01      8.99 o
   3   2   1      395.64      318.77      4.07 o
   4   2   1        1.83        6.97      1.49 o
   5   2   1      309.14      327.90      4.89 o
   6   2   1      239.61      249.26      4.35 o
   7   2   1      114.48      130.34      4.27 o
   8   2   1      528.28      475.53      8.43 o
   9   2   1      102.09       93.65      3.93 o
  10   2   1       83.00       79.56      3.84 o
  11   2   1        1.17        0.47      2.76 o
 -11   3   1        6.64        7.59      2.73 o
 -10   3   1        5.45        4.66      2.47 o
  -9   3   1        0.28        6.96      2.08 o
  -8   3   1      117.65      119.53      3.79 o
  -7   3   1        0.17        8.07      1.69 o
  -6   3   1       13.36       29.12      1.97 o
  -5   3   1       44.07       59.73      2.08 o
  -4   3   1      105.50      106.80      3.26 o
  -3   3   1      254.04      256.69      5.15 o
  -2   3   1        2.44       16.35      1.59 o
  -1   3   1      364.48      479.30     11.13 o
   0   3   1        5.36        2.03      0.99 o
   1   3   1       73.44      117.11      2.79 o
   2   3   1       20.15       20.61      2.46 o
   3   3   1      181.73      167.34      3.98 o
   4   3   1       20.90       33.41      2.64 o
   5   3   1        0.07        6.16      1.21 o
   6   3   1      137.47      139.90      3.55 o
   7   3   1       16.55       32.69      2.35 o
   8   3   1      181.93      163.46      4.45 o
   9   3   1        2.66       11.45      2.41 o
  10   3   1        4.04        9.11      2.45 o
  11   3   1       11.44       11.00      3.05 o
 -10   4   1        3.56        4.11      3.42 o
  -9   4   1       54.73       52.39      4.37 o
  -8   4   1        4.79        5.28      1.91 o
  -7   4   1      270.57      243.06      6.39 o
  -6   4   1       39.36       57.52      3.69 o
  -5   4   1      352.68      356.95      7.47 o
  -4   4   1      546.72      590.31     22.18 o
  -3   4   1       98.07      104.95      3.10 o
  -2   4   1      964.48     1010.69     13.91 o
  -1   4   1      348.79      382.59      7.11 o
   0   4   1     1317.85     1464.07     24.79 o
   1   4   1      842.40      959.03     12.12 o
   2   4   1      350.77      341.04      5.86 o
   3   4   1      776.48      804.84     12.90 o
   4   4   1        3.87        9.26      2.01 o
   5   4   1      614.75      603.51     10.73 o
   6   4   1        0.41        8.83      2.51 o
   7   4   1       70.06       72.26      4.13 o
   8   4   1       33.01       41.88      3.84 o
   9   4   1        1.05        0.05      1.51 o
  10   4   1       24.70       38.92      3.60 o
  -9   5   1        3.96        5.54      5.81 o
  -8   5   1        0.03        0.75      4.97 o
  -7   5   1       11.44       14.91      3.04 o
  -6   5   1      138.59      125.17      4.70 o
  -5   5   1       82.22       82.47      3.98 o
  -4   5   1      618.61      558.96     10.36 o
  -3   5   1      105.40       92.07      3.41 o
  -2   5   1        7.77        5.89      1.38 o
  -1   5   1      129.80      147.72      3.56 o
   0   5   1       57.28       52.94      2.97 o
   1   5   1       26.49       30.03      3.02 o
   2   5   1      621.53      609.33      9.58 o
   3   5   1       17.80       19.04      2.77 o
   4   5   1      658.92      632.83     11.37 o
   5   5   1       38.04       46.97      3.46 o
   6   5   1       15.32       21.94      3.56 o
   7   5   1       91.05       77.41      4.91 o
   8   5   1        2.70       -2.26      3.12 o
   9   5   1       36.23       41.45      4.89 o
  -8   6   1        2.41        1.71      3.50 o
  -7   6   1       10.72        4.38      3.32 o
  -6   6   1        0.15       -2.89      2.89 o
  -5   6   1       17.50       15.42      3.45 o
  -4   6   1      103.90       86.56      4.91 o
  -3   6   1      227.40      199.44      6.92 o
  -2   6   1       76.04       79.50      4.91 o
  -1   6   1       28.61       29.19      3.65 o
   0   6   1       78.81       71.60      5.53 o
   1   6   1      240.37      224.00      8.23 o
   2   6   1      551.83      467.63      9.65 o
   3   6   1       58.39       92.01      5.22 o
   4   6   1       66.50       59.25      4.67 o
   5   6   1       20.46       32.32      5.15 o
   6   6   1        8.94        8.16      3.45 o
   7   6   1        5.77        0.85      3.23 o
   8   6   1        6.92        7.05      3.79 o
  -6   7   1        2.21       -4.10      4.10 o
  -5   7   1        5.55        3.19      4.10 o
  -4   7   1        2.29        3.19      4.10 o
  -3   7   1       39.80       54.77      4.91 o
  -2   7   1       19.14       22.00      3.79 o
  -1   7   1       32.27       49.22      4.57 o
   0   7   1       20.77       14.23      2.94 o
   1   7   1       50.34       63.40      6.97 o
   2   7   1        0.58        1.55      3.02 o
   3   7   1       51.57       46.96      5.53 o
   4   7   1       22.78       25.75      4.93 o
   5   7   1        2.86        6.99      5.51 o
   6   7   1        5.98        8.65      4.46 o
  -4   8   1        2.70        5.50      6.97 o
  -3   8   1        9.65        6.71      4.71 o
  -2   8   1       19.02       19.35      4.57 o
  -1   8   1        0.10       -2.75      2.75 o
   0   8   1       16.73       22.54      3.43 o
   1   8   1       17.30       13.99      3.39 o
   2   8   1        9.99        5.84      3.79 o
   3   8   1       32.48       31.90      5.94 o
   4   8   1        1.38       -1.03      4.71 o
 -12   0   2        0.35        7.64      3.81 o
 -11   0   2      151.59      152.78      7.00 o
 -10   0   2       11.38        6.80      3.12 o
  -9   0   2      400.21      409.37     10.23 o
  -8   0   2      302.98      288.74     13.77 o
  -7   0   2      832.35      823.65     15.56 o
  -6   0   2     4870.50     4557.23     71.20 o
  -5   0   2      315.22      291.62     22.35 o
  -4   0   2     4522.69     4248.01     78.32 o
  -3   0   2     5923.91     6516.31    129.46 o
  -2   0   2    44463.64    42454.63    645.61 o
  -1   0   2       44.45       29.79      0.97 o
   1   0   2       56.54       88.90      1.58 o
   2   0   2    11882.80    12527.73    163.82 o
   3   0   2      909.95      842.31     18.20 o
   4   0   2     1220.22     1235.01     20.37 o
   5   0   2      266.68      341.39      7.26 o
   6   0   2     1325.16     1061.78     18.69 o
   7   0   2        0.29        3.77      2.23 o
   8   0   2      625.61      534.97     11.61 o
   9   0   2       98.18      100.39      5.06 o
  10   0   2        1.62        3.00      5.18 o
  11   0   2       86.39       87.09      5.62 o
  12   0   2        5.30        3.55      3.67 o
 -12   1   2        4.96       12.05      3.36 o
 -11   1   2        4.29        7.76      2.95 o
 -10   1   2       73.88       82.55      4.09 o
  -9   1   2       45.99       79.74      3.38 o
  -8   1   2      244.22      265.97      5.31 o
  -7   1   2      401.79      481.42      7.36 o
  -6   1   2       41.37       72.42      5.08 o
  -5   1   2        2.28        7.45      1.18 o
  -4   1   2       19.41       31.35      3.48 o
  -3   1   2     1300.91     1265.94     13.11 o
  -2   1   2     1425.58     1604.39     35.45 o
  -1   1   2      607.26      640.50     19.60 o
   0   1   2     2003.97     2023.58     66.79 o
   1   1   2     1193.80     1267.47     17.62 o
   2   1   2     4556.43     4529.57     48.94 o
   3   1   2      714.40      680.97      7.52 o
   4   1   2     3956.10     3997.82     43.75 o
   5   1   2      845.37      808.42     10.10 o
   6   1   2      591.86      606.09      8.28 o
   7   1   2      422.06      462.32      7.18 o
   8   1   2        5.34        7.29      2.94 o
   9   1   2       91.78      100.68      3.51 o
  10   1   2       23.87       40.51      2.96 o
  11   1   2        4.92        7.50      3.07 o
  12   1   2       28.17       31.93      9.29 o
 -11   2   2       13.33       14.77      3.02 o
 -10   2   2        2.12        6.77      2.53 o
  -9   2   2      148.43      140.27      4.51 o
  -8   2   2        1.05       -0.38      1.97 o
  -7   2   2      103.28      105.11      4.47 o
  -6   2   2        6.41       11.08      1.39 o
  -5   2   2       29.86       27.72      1.50 o
  -4   2   2     2234.31     2247.61     27.86 o
  -3   2   2      803.89      699.99      8.28 o
  -2   2   2      929.84      969.02     12.56 o
  -1   2   2       27.88       39.80      3.60 o
   0   2   2     4214.72     4481.45     61.02 o
   1   2   2      208.78      228.69      6.38 o
   2   2   2      227.36      173.54      3.46 o
   3   2   2       11.20       14.32      0.72 o
   4   2   2        9.90       19.91      2.01 o
   5   2   2       65.63      109.87      2.56 o
   6   2   2       81.57       98.82      2.76 o
   7   2   2        1.45       11.05      2.73 o
   8   2   2      263.25      278.72      6.06 o
   9   2   2       45.97       60.40      3.39 o
  10   2   2        0.93        4.51      2.39 o
  11   2   2       24.29       24.79      3.38 o
 -11   3   2        3.00        2.44      2.71 o
 -10   3   2       68.40       65.28      4.84 o
  -9   3   2        5.04        5.80      2.26 o
  -8   3   2      238.79      218.19      6.03 o
  -7   3   2       69.32       63.83      2.85 o
  -6   3   2      269.59      258.79      4.95 o
  -5   3   2      820.93      837.21     11.59 o
  -4   3   2        0.49        6.66      1.36 o
  -3   3   2     1294.34     1368.59     20.02 o
  -2   3   2     1016.94     1018.16     16.10 o
  -1   3   2      521.12      553.41      8.98 o
   0   3   2      780.17      839.41     12.83 o
   1   3   2      171.36      182.15      3.51 o
   2   3   2      276.52      275.11      4.71 o
   3   3   2      399.94      410.10      7.25 o
   4   3   2      208.16      203.98      3.95 o
   5   3   2      134.29      119.61      2.30 o
   6   3   2        6.01       10.32      1.63 o
   7   3   2      327.77      275.19      5.61 o
   8   3   2        9.75       13.89      2.10 o
   9   3   2       70.30       61.10      3.25 o
  10   3   2       40.92       55.40      3.51 o
  11   3   2       37.19       57.22      4.05 o
 -10   4   2        0.67       -3.01      3.30 o
  -9   4   2        0.95        5.40      3.58 o
  -8   4   2        0.00        1.77      1.49 o
  -7   4   2        7.30       19.34      3.10 o
  -6   4   2       11.53       28.28      2.82 o
  -5   4   2       37.29       53.76      3.11 o
  -4   4   2      266.86      250.52      5.65 o
  -3   4   2       34.20       43.73      2.34 o
  -2   4   2      541.03      504.27      8.77 o
  -1   4   2       34.23       50.43      4.38 o
   0   4   2      396.01      422.62      7.91 o
   1   4   2        1.53       18.74      2.87 o
   2   4   2      181.30      202.38      4.12 o
   3   4   2      504.30      494.87      8.84 o
   4   4   2      110.83       96.86      3.53 o
   5   4   2      754.11      656.38     11.60 o
   6   4   2       19.07       23.41      2.90 o
   7   4   2       24.36       31.50      3.33 o
   8   4   2        3.46        8.89      2.94 o
   9   4   2        0.51        0.37      1.51 o
  10   4   2       46.66       62.46      5.25 o
  -9   5   2        3.61        1.93      3.56 o
  -8   5   2        0.64       -0.81      2.59 o
  -7   5   2       88.99       78.19      4.06 o
  -6   5   2       22.54       43.98      3.46 o
  -5   5   2      140.61      145.26      4.86 o
  -4   5   2       53.26       74.14      3.76 o
  -3   5   2        1.81        5.67      1.91 o
  -2   5   2        0.51        8.97      1.79 o
  -1   5   2        9.63       12.14      2.09 o
   0   5   2       18.73        8.65      1.82 o
   1   5   2        0.77       -1.30      1.30 o
   2   5   2        5.32       19.66      2.41 o
   3   5   2       10.63        6.30      2.06 o
   4   5   2       22.43       73.36      4.57 o
   5   5   2       88.40       79.50      4.69 o
   6   5   2        0.01        7.06      4.36 o
   7   5   2        0.26       14.98      3.45 o
   8   5   2        0.01       -0.38      3.12 o
   9   5   2       30.39       45.62      5.03 o
  -8   6   2        0.51        0.07      3.45 o
  -7   6   2        0.97        0.23      3.23 o
  -6   6   2        1.13        0.32      2.98 o
  -5   6   2       40.33       36.64      4.12 o
  -4   6   2        0.49        2.03      3.69 o
  -3   6   2        2.05       17.00      3.35 o
  -2   6   2        4.49       13.27      3.58 o
  -1   6   2       44.89       65.37      3.48 o
   0   6   2        0.17       -2.09      2.09 o
   1   6   2      229.10      258.55      7.71 o
   2   6   2       49.49       67.81      4.06 o
   3   6   2      502.56      488.26     11.72 o
   4   6   2       22.90       25.86      3.56 o
   5   6   2      109.39      103.01      7.04 o
   6   6   2       20.23       26.51      4.02 o
   7   6   2        8.71        6.02      3.45 o
   8   6   2       11.85       16.81      5.89 o
  -6   7   2        1.43        0.29      4.10 o
  -5   7   2        0.81        5.14      4.30 o
  -4   7   2        6.90        1.74      3.88 o
  -3   7   2        5.71       11.03      3.69 o
  -2   7   2       16.36        8.83      3.32 o
  -1   7   2        0.16       -0.60      2.89 o
   0   7   2        8.76        7.62      2.75 o
   1   7   2       27.67       29.60      3.90 o
   2   7   2        4.70        5.52      2.98 o
   3   7   2        5.74        2.26      3.88 o
   4   7   2        7.87       12.44      4.30 o
   5   7   2        8.54       13.06      4.52 o
   6   7   2        8.72        6.10      4.52 o
  -4   8   2        6.44        3.94      4.71 o
  -3   8   2        2.69       -2.74      7.84 o
  -2   8   2        2.77        6.29      3.85 o
  -1   8   2        3.96       -0.01      3.00 o
   0   8   2        4.68        3.95      3.11 o
   1   8   2        0.68       -0.73      2.80 o
   2   8   2       11.69        8.18      3.99 o
   3   8   2        2.42        5.02      4.71 o
   4   8   2        0.49        2.02      4.71 o
 -12   1   3       45.23       39.67      4.06 o
 -11   1   3        0.97        0.82      2.65 o
 -10   1   3       58.49       59.30      3.40 o
  -9   1   3      140.17      149.69      4.77 o
  -8   1   3        2.15       22.86      2.64 o
  -7   1   3     2306.41     2162.26     25.22 o
  -6   1   3      161.92      189.22      3.80 o
  -5   1   3       69.26       63.43      2.74 o
  -4   1   3     2477.37     2671.32     29.62 o
  -3   1   3     2894.39     3255.08     32.56 o
  -2   1   3     5004.71     4941.99     65.88 o
  -1   1   3      124.36      114.07      5.28 o
   0   1   3     4062.35     4510.83     79.83 o
   1   1   3     1040.99     1030.12     14.43 o
   2   1   3      320.14      292.58      9.31 o
   3   1   3       65.60       80.15      3.81 o
   4   1   3      659.86      716.86      8.17 o
   5   1   3        0.23       17.05      3.29 o
   6   1   3       72.99       95.87      3.03 o
   7   1   3      706.58      701.15      9.68 o
   8   1   3       48.47       45.30      4.24 o
   9   1   3       98.22       91.78      3.43 o
  10   1   3       20.30       24.79      2.69 o
  11   1   3       57.08       64.53      3.76 o
 -11   2   3        5.27       13.72      3.06 o
 -10   2   3        3.40        5.00      2.43 o
  -9   2   3       59.80       70.72      3.67 o
  -8   2   3       12.98       17.23      2.71 o
  -7   2   3       87.72       89.57      4.22 o
  -6   2   3      331.41      295.52      5.40 o
  -5   2   3      117.19      124.83      2.59 o
  -4   2   3      987.10      994.38     13.13 o
  -3   2   3      266.27      261.43      3.68 o
  -2   2   3       36.36       27.40      2.01 o
  -1   2   3     1282.37     1257.07     17.89 o
   0   2   3        2.70       12.34      3.48 o
   1   2   3     1412.27     1321.48     16.56 o
   2   2   3       35.14       52.71      1.84 o
   3   2   3      462.46      483.67      5.66 o
   4   2   3       74.80      121.21      3.52 o
   5   2   3       22.94       40.14      1.50 o
   6   2   3      704.61      651.70      8.77 o
   7   2   3      134.51      113.44      3.67 o
   8   2   3      134.42      158.13      4.63 o
   9   2   3       17.02       22.11      3.08 o
  10   2   3        0.48       -2.46      2.46 o
  11   2   3       41.65       37.88      3.77 o
 -11   3   3       11.66       16.86      3.20 o
 -10   3   3        0.01        8.51      2.61 o
  -9   3   3        1.13        1.64      2.08 o
  -8   3   3       77.45       80.68      3.27 o
  -7   3   3       15.37       27.86      2.26 o
  -6   3   3       24.02       40.85      2.26 o
  -5   3   3       12.42       38.47      2.57 o
  -4   3   3       31.81       59.70      2.55 o
  -3   3   3        8.96       46.23      3.37 o
  -2   3   3       55.06       73.91      2.45 o
  -1   3   3      382.94      351.48      6.36 o
   0   3   3     3884.99     4232.90     58.21 o
   1   3   3      348.01      423.68      6.42 o
   2   3   3     2967.99     2963.30     36.68 o
   3   3   3       68.13       99.42      2.94 o
   4   3   3       74.78       78.69      2.93 o
   5   3   3        0.02        3.58      1.44 o
   6   3   3       15.98       18.03      1.69 o
   7   3   3       84.18       94.92      3.27 o
   8   3   3        2.71        4.33      2.04 o
   9   3   3       19.10       18.88      2.62 o
  10   3   3        9.56        9.37      3.13 o
  11   3   3       18.62       22.65      3.17 o
 -10   4   3        5.35        3.88      2.25 o
  -9   4   3       56.66       50.28      2.75 o
  -8   4   3       51.13       48.85      2.62 o
  -7   4   3       21.52       27.69      4.27 o
  -6   4   3      449.93      415.37      8.49 o
  -5   4   3        0.26        4.53      2.55 o
  -4   4   3      401.53      413.53      7.91 o
  -3   4   3      589.38      635.46      9.45 o
  -2   4   3      416.62      405.48      6.68 o
  -1   4   3     1485.97     1485.60     22.10 o
   0   4   3      385.22      374.52      7.10 o
   1   4   3      192.47      194.70      3.95 o
   2   4   3       44.04       68.75      2.50 o
   3   4   3      304.81      307.71      6.29 o
   4   4   3       43.99       49.02      2.94 o
   5   4   3        0.99       74.05      4.33 o
   6   4   3        0.19        4.64      2.43 o
   7   4   3       72.16       74.03      4.06 o
   8   4   3       87.93       80.50      4.34 o
   9   4   3       18.57       15.00      3.53 o
  10   4   3       34.85       46.63      3.27 o
  -9   5   3        3.49        3.22      3.15 o
  -8   5   3       14.63       12.16      3.04 o
  -7   5   3        2.64        6.88      2.68 o
  -6   5   3      129.71      125.27      4.78 o
  -5   5   3        4.21       11.85      2.73 o
  -4   5   3        0.00       12.47      2.51 o
  -3   5   3       68.84       74.40      3.55 o
  -2   5   3       41.80       39.42      2.43 o
  -1   5   3        4.66        7.96      1.73 o
   0   5   3       28.11       24.53      2.39 o
   1   5   3        5.87        9.11      1.59 o
   2   5   3      507.42      476.99      9.13 o
   3   5   3       79.52       74.98      4.24 o
   4   5   3      634.40      582.22     12.73 o
   5   5   3      293.87      256.98      7.71 o
   6   5   3      125.45      117.31      6.15 o
   7   5   3      125.62      110.12      5.47 o
   8   5   3        0.10       -1.48      3.62 o
   9   5   3       94.14      109.68      9.98 o
  -8   6   3       11.82       14.54      3.87 o
  -7   6   3        1.13       -3.05      3.05 o
  -6   6   3       15.68       29.72     17.13 o
  -5   6   3        4.70       10.16      3.69 o
  -4   6   3       83.95       79.82      5.94 o
  -3   6   3        0.01        4.25      2.89 o
  -2   6   3       28.07       30.48      4.44 o
  -1   6   3       64.93       60.09      5.53 o
   0   6   3       75.49       65.41      3.62 o
   1   6   3        9.63       12.31      2.68 o
   2   6   3       18.00       29.15      3.24 o
   3   6   3       12.23       32.56      5.48 o
   4   6   3       31.06       26.94      3.90 o
   5   6   3       11.45       19.02      3.69 o
   6   6   3       15.82       10.43      3.45 o
   7   6   3       10.28       10.04      3.66 o
   8   6   3        0.18       -3.58      3.58 o
  -6   7   3        0.19        0.53      4.30 o
  -5   7   3       29.50       30.15      5.12 o
  -4   7   3       16.19       18.23      5.51 o
  -3   7   3       52.29       60.16      4.89 o
  -2   7   3       19.04       23.07      3.87 o
  -1   7   3       30.77       32.44      3.99 o
   0   7   3        2.55        5.25      2.65 o
   1   7   3       35.76       30.17      3.90 o
   2   7   3       39.40       47.50      4.33 o
   3   7   3        4.66        7.55      3.88 o
   4   7   3       67.64       71.05      6.35 o
   5   7   3       13.15       21.44      5.12 o
   6   7   3        6.19        3.96      4.46 o
  -4   8   3       15.71       17.02      6.68 o
  -3   8   3        5.21        6.25      4.07 o
  -2   8   3       15.71       17.38      5.74 o
  -1   8   3       16.08       12.91      3.29 o
   0   8   3        5.06        3.72      3.07 o
   1   8   3       22.40       15.75      3.99 o
   2   8   3        1.35       -2.60      3.32 o
   3   8   3       13.55       19.39      5.12 o
   4   8   3        2.38        6.48      5.12 o
 -12   0   4        7.66        8.20      4.01 o
 -11   0   4      238.93      241.68      8.20 o
 -10   0   4      146.70       79.70      5.92 o
  -9   0   4       40.13       67.06      5.27 o
  -8   0   4     3302.67     2636.98     43.31 o
  -7   0   4       20.97       31.50      3.24 o
  -6   0   4     2764.20     2549.91     41.00 o
  -5   0   4     2467.08     2284.09     36.42 o
  -4   0   4      843.40      925.31     21.20 o
  -3   0   4     2169.37     2225.80     38.07 o
  -2   0   4     4896.63     4971.27     92.85 o
  -1   0   4       65.95      115.49      2.11 o
   0   0   4     6417.74     6428.97    572.38 o
   1   0   4      309.38      388.51      6.62 o
   2   0   4      514.97      501.41      8.30 o
   3   0   4     1669.63     1964.00     26.41 o
   4   0   4       14.71        3.70      2.55 o
   5   0   4       31.11       50.80      2.66 o
   6   0   4      301.29      283.96      6.92 o
   7   0   4       91.09      103.61      4.50 o
   8   0   4      452.92      423.23      9.91 o
   9   0   4      122.52      135.96      5.55 o
  10   0   4        1.06        3.33      3.00 o
  11   0   4       19.87       28.49      4.48 o
  12   0   4       17.74       15.67      8.13 o
 -12   1   4        2.41        8.56      3.33 o
 -11   1   4        0.82       -0.59      2.88 o
 -10   1   4       12.62       22.64      4.24 o
  -9   1   4       84.07      129.77      4.01 o
  -8   1   4       57.08       71.46      3.42 o
  -6   1   4       79.26       88.87      3.24 o
  -5   1   4      500.41      466.64      6.40 o
  -4   1   4       16.22       45.98      4.44 o
  -3   1   4       16.71       44.63      3.16 o
  -2   1   4     3058.66     3173.96     42.77 o
  -1   1   4       87.16      113.63      2.60 o
   0   1   4     2334.83     2475.92     53.68 o
   1   1   4     2704.99     2722.99     32.74 o
   2   1   4     1789.06     1738.01     17.62 o
   3   1   4     1759.43     1756.70     18.03 o
   4   1   4      243.57      236.11      3.85 o
   5   1   4      656.68      690.86      8.84 o
   6   1   4        0.24       13.58      2.68 o
   7   1   4      270.00      280.64      5.19 o
   8   1   4        0.60        4.04      1.88 o
   9   1   4        6.10       10.08      2.06 o
  10   1   4       30.27       47.16      3.18 o
  11   1   4        5.77       18.73      2.70 o
 -11   2   4       14.85       12.48      2.98 o
 -10   2   4        0.68        6.54      2.60 o
  -9   2   4       17.86       22.19      2.84 o
  -8   2   4      119.56      108.48      3.79 o
  -7   2   4        6.78        9.85      1.93 o
  -6   2   4       35.54       41.62      2.19 o
  -5   2   4       28.14       28.13      1.44 o
  -4   2   4     2652.23     2757.09     33.77 o
  -3   2   4       65.16       69.52      1.87 o
  -2   2   4       72.11       64.14      1.25 o
  -1   2   4     1435.06     1431.50     20.20 o
   0   2   4       61.71       52.02      1.77 o
   1   2   4     2208.77     2182.52     26.88 o
   2   2   4      409.16      338.92      5.72 o
   3   2   4       70.12       87.42      1.51 o
   4   2   4      122.78      161.55      2.36 o
   5   2   4      100.25      107.34      2.69 o
   6   2   4      591.03      519.69      7.39 o
   7   2   4       31.06       55.35      2.92 o
   8   2   4      609.86      536.71      9.22 o
   9   2   4        9.50       11.93      2.58 o
  10   2   4        1.68        1.05      2.36 o
  11   2   4        5.42       12.48      3.08 o
 -11   3   4       15.33       14.89      3.20 o
 -10   3   4       55.47       54.37      3.58 o
  -9   3   4       61.85       63.69      3.41 o
  -8   3   4       21.53       35.45      2.61 o
  -7   3   4      218.14      188.86      4.37 o
  -6   3   4       59.49       67.04      2.76 o
  -5   3   4      228.23      237.79      4.37 o
  -4   3   4      410.47      386.13      5.13 o
  -3   3   4        3.88       13.90      1.30 o
  -2   3   4      534.91      556.00      7.99 o
  -1   3   4      431.29      565.17      9.09 o
   0   3   4        1.03       54.84      5.51 o
   1   3   4     2686.89     2862.25     35.38 o
   2   3   4      130.66      127.12      3.94 o
   3   3   4        0.28        8.13      1.41 o
   4   3   4      196.46      252.57      4.69 o
   5   3   4       78.07       69.29      2.12 o
   6   3   4       32.28       35.73      2.10 o
   7   3   4       65.76       66.16      2.78 o
   8   3   4        6.74        7.90      3.23 o
   9   3   4        7.98       10.84      2.46 o
  10   3   4       47.62       49.95      3.54 o
  11   3   4       32.64       46.32      3.74 o
 -10   4   4        0.98        4.48      2.24 o
  -9   4   4        5.82        2.05      2.59 o
  -8   4   4        0.18        5.92      1.81 o
  -7   4   4       20.96       16.60      1.79 o
  -6   4   4        9.24       23.56      2.75 o
  -5   4   4        6.27       17.54      3.69 o
  -4   4   4      442.54      378.30      7.40 o
  -3   4   4        9.07       38.98      5.47 o
  -2   4   4      516.44      522.35      8.04 o
  -1   4   4      791.30      805.82     13.03 o
   0   4   4      142.51      178.44      4.46 o
   1   4   4      266.39      304.00      5.31 o
   2   4   4        1.11       11.41      1.59 o
   3   4   4     1022.66      890.33     14.13 o
   4   4   4       12.21       23.08      2.28 o
   5   4   4      532.48      517.35      9.71 o
   6   4   4       85.23       90.30      4.13 o
   7   4   4        8.51       31.97      5.03 o
   8   4   4        4.86       12.23      4.12 o
   9   4   4        3.53       17.34      5.17 o
  10   4   4        7.85       17.46      4.91 o
  -9   5   4        3.34        2.27      3.25 o
  -8   5   4        7.91        3.08      2.82 o
  -7   5   4       41.35       47.38      3.84 o
  -6   5   4      213.21      191.95      5.73 o
  -5   5   4       10.83        8.94      2.85 o
  -4   5   4       57.96       67.31      4.44 o
  -3   5   4       40.82       31.28      2.72 o
  -2   5   4      130.50      137.17      3.88 o
  -1   5   4      162.50      155.28      4.69 o
   0   5   4       65.82       67.78      3.69 o
   1   5   4       62.91       57.05      3.17 o
   2   5   4       83.24      108.11      6.20 o
   3   5   4       17.93       31.97      3.45 o
   4   5   4       32.72      113.98      5.36 o
   5   5   4        2.97       17.54      3.35 o
   6   5   4        8.12       16.12      3.35 o
   7   5   4       86.77       82.10      4.91 o
   8   5   4        3.17        5.37      3.56 o
   9   5   4       13.49       31.03      4.91 o
  -8   6   4       11.55       19.01      5.12 o
  -7   6   4        0.02       -3.48      3.69 o
  -6   6   4        2.31        3.19      3.69 o
  -5   6   4       22.60       30.72      4.71 o
  -4   6   4       27.79       35.48      4.71 o
  -3   6   4       55.90       75.20      4.95 o
  -2   6   4       17.39       18.16      2.72 o
  -1   6   4       11.63        5.74      2.15 o
   0   6   4       57.97       69.09      3.93 o
   1   6   4       41.46       31.36      3.26 o
   2   6   4      142.20      132.69      4.92 o
   3   6   4       98.31      109.93      5.34 o
   4   6   4        5.48        6.21      3.12 o
   5   6   4       53.64       62.48      4.80 o
   6   6   4       45.76       43.69      4.57 o
   7   6   4        0.09       -2.96      3.12 o
   8   6   4       32.10       28.36      6.41 o
  -6   7   4        1.86       -6.68      6.68 o
  -5   7   4       21.84       22.14      6.68 o
  -4   7   4        3.52        3.02      3.88 o
  -3   7   4        4.10        1.29      3.23 o
  -2   7   4       21.34       20.20      3.76 o
  -1   7   4        1.61       -0.58      2.51 o
   0   7   4       26.79       18.57      3.56 o
   1   7   4        7.65        2.41      3.72 o
   2   7   4        5.01        3.92      3.12 o
   3   7   4       18.53       15.48      4.30 o
   4   7   4        0.29        6.68      4.10 o
   5   7   4       16.46       22.98      5.12 o
   6   7   4        2.47       -1.94      4.30 o
  -4   8   4       25.36       31.04      5.94 o
  -3   8   4        0.75       -1.15      3.99 o
  -2   8   4       11.85       10.10      3.53 o
  -1   8   4        3.16        7.59      3.36 o
   0   8   4        1.35        1.91      3.04 o
   1   8   4        8.57       12.16      4.51 o
   2   8   4        1.24        5.75      4.46 o
   3   8   4       17.01       13.93      4.93 o
   4   8   4       16.00       20.90      8.71 o
 -12   1   5       18.19       17.60      3.97 o
 -11   1   5       25.35       29.64      3.55 o
 -10   1   5        2.35        1.56      2.58 o
  -9   1   5      627.53      576.62      8.92 o
  -8   1   5       10.75       23.24      2.53 o
  -7   1   5     1649.65     1502.23     18.18 o
  -6   1   5       91.92      117.07      4.67 o
  -5   1   5      198.75      249.23      4.01 o
  -4   1   5      113.11      147.37      6.41 o
  -3   1   5      936.04     1010.95     11.40 o
  -2   1   5      640.73      552.60      7.25 o
  -1   1   5     2685.90     2756.70     33.18 o
   0   1   5       95.05      109.93      1.76 o
   1   1   5       15.84       35.77      1.28 o
   2   1   5      381.15      468.05      4.82 o
   3   1   5       85.89      114.89      2.12 o
   4   1   5      266.39      262.46      3.68 o
   5   1   5        9.75       17.78      1.32 o
   6   1   5      134.76      130.35      4.15 o
   7   1   5     1030.54      870.44     11.55 o
   8   1   5       50.28       59.69      2.80 o
   9   1   5        4.60       -1.74      1.74 o
  10   1   5       47.49       64.87      3.24 o
  11   1   5       37.40       39.00      3.23 o
 -11   2   5       19.53       21.21      3.26 o
 -10   2   5       92.80       82.91      4.00 o
  -9   2   5       12.81       13.35      2.61 o
  -8   2   5      105.75      107.66      3.64 o
  -7   2   5       27.66       38.04      2.63 o
  -6   2   5       63.05       62.87      2.47 o
  -5   2   5      118.58      133.10      2.78 o
  -4   2   5      364.66      446.60      6.66 o
  -3   2   5      692.80      646.11      8.63 o
  -2   2   5      152.15      153.49      2.45 o
  -1   2   5        8.46        6.39      1.74 o
   0   2   5      140.97      102.63      2.43 o
   1   2   5       24.74       24.10      2.09 o
   2   2   5      460.93      546.57     13.66 o
   3   2   5      130.14      132.13      2.39 o
   4   2   5        0.73        7.68      0.99 o
   5   2   5       36.61       44.03      1.57 o
   6   2   5       20.07       34.25      3.29 o
   7   2   5      172.30      154.91      4.24 o
   8   2   5      117.43      146.33      4.47 o
   9   2   5       12.53       16.29      2.75 o
  10   2   5        7.31       10.53      2.69 o
  11   2   5       28.31       37.60      3.71 o
 -11   3   5        4.55       12.51      3.29 o
 -10   3   5       26.56       32.96      3.20 o
  -9   3   5        3.07        8.23      2.29 o
  -8   3   5       22.48       29.46      2.61 o
  -7   3   5      101.56      102.69      3.27 o
  -6   3   5       34.56       48.26      2.76 o
  -5   3   5       28.61       55.82      2.19 o
  -4   3   5       22.17       47.95      2.20 o
  -3   3   5      224.53      284.19      4.87 o
  -2   3   5      402.87      534.49      7.73 o
  -1   3   5      120.18      175.75     11.31 o
   0   3   5     5086.95     5800.07     79.15 o
   1   3   5       31.94       39.04      2.31 o
   2   3   5      509.60      499.20      8.25 o
   3   3   5     1086.78     1018.09     15.37 o
   4   3   5      161.74      155.64      4.11 o
   5   3   5      120.58      119.03      2.96 o
   6   3   5        1.08       -1.33      1.33 o
   7   3   5       13.56       20.16      2.22 o
   8   3   5        6.74       11.01      2.67 o
   9   3   5        0.12        3.15      2.24 o
  10   3   5        0.23        2.41      2.85 o
  11   3   5        0.35        6.12      2.80 o
 -10   4   5       21.63       31.94      2.92 o
  -9   4   5        0.05       -1.75      1.75 o
  -8   4   5      171.59      135.32      3.85 o
  -7   4   5        1.98        2.58      1.39 o
  -6   4   5      305.92      283.55      6.67 o
  -5   4   5       40.56       65.29      3.33 o
  -4   4   5      207.06      207.67      5.07 o
  -3   4   5      853.63      821.27     13.13 o
  -2   4   5      637.98      540.63      8.24 o
  -1   4   5      530.35      439.71      8.08 o
   0   4   5       72.15       82.40      3.44 o
   1   4   5      341.32      268.25      4.87 o
   2   4   5      478.14      434.00      7.02 o
   3   4   5       53.98       91.10      3.36 o
   4   4   5      142.87      153.85      4.41 o
   5   4   5      836.83      773.17     13.19 o
   6   4   5      280.86      270.60      7.37 o
   7   4   5      220.47      200.06      5.93 o
   8   4   5       33.48       34.17      3.75 o
   9   4   5       45.85       51.90      6.10 o
  10   4   5        3.48        6.02      4.74 o
  -9   5   5        6.82        8.71      3.29 o
  -8   5   5        0.36       -1.30      2.65 o
  -7   5   5       16.03       23.56      3.19 o
  -6   5   5       93.86      113.14      4.57 o
  -5   5   5        2.30        5.28      2.45 o
  -4   5   5      378.21      359.04      9.65 o
  -3   5   5       68.84       67.23      3.35 o
  -2   5   5      253.34      248.86      5.34 o
  -1   5   5      331.57      342.09      8.68 o
   0   5   5      125.56      114.72      4.05 o
   1   5   5       58.71       70.96      3.46 o
   2   5   5      352.74      350.08      7.54 o
   3   5   5      320.82      301.17     10.65 o
   4   5   5      409.69      417.96     10.04 o
   5   5   5      201.56      170.40      6.25 o
   6   5   5        2.15       17.12      3.56 o
   7   5   5       96.76       99.84      5.47 o
   8   5   5       16.03       21.34      4.36 o
   9   5   5       31.65       54.39      5.91 o
  -8   6   5        8.75       13.64      4.93 o
  -7   6   5        1.91       -3.69      3.69 o
  -6   6   5       47.45       50.45      5.53 o
  -5   6   5       16.39       20.99      3.56 o
  -4   6   5       70.53       70.37      4.55 o
  -3   6   5        6.05       12.38      2.68 o
  -2   6   5        0.85       -1.74      2.12 o
  -1   6   5        5.43        0.45      2.02 o
   0   6   5       50.10       44.44      3.52 o
   1   6   5        4.74        0.44      2.32 o
   2   6   5        6.74        3.71      2.53 o
   3   6   5      116.29      103.87      5.47 o
   4   6   5        1.82        5.81      3.35 o
   5   6   5       40.51       48.12      4.67 o
   6   6   5        6.75       12.77      3.69 o
   7   6   5        0.50        4.88      3.66 o
   8   6   5       12.35        8.19      4.33 o
  -6   7   5        0.24        2.68      4.64 o
  -5   7   5       62.03       62.26     10.45 o
  -4   7   5       24.77       26.55      5.12 o
  -3   7   5       27.42       25.24      4.31 o
  -2   7   5       48.80       44.90      4.57 o
  -1   7   5        1.38        1.95      2.59 o
   0   7   5       20.35       14.83      3.45 o
   1   7   5       25.27       27.47      3.76 o
   2   7   5       38.31       42.96      4.33 o
   3   7   5       34.03       39.44      5.34 o
   4   7   5        3.56        0.49      3.88 o
   5   7   5       35.92       43.43      4.75 o
   6   7   5        7.39        9.29      4.02 o
  -4   8   5       19.90       19.28      6.39 o
  -3   8   5       13.49       11.78      4.41 o
  -2   8   5        3.23        1.20      3.11 o
  -1   8   5       28.10       29.62      3.95 o
   0   8   5        1.48        1.17      2.94 o
   1   8   5       28.08       37.07      4.67 o
   2   8   5       18.90       21.11      9.00 o
   3   8   5       10.23       20.40      5.34 o
 -12   0   6        1.09        1.64      3.64 o
 -11   0   6        3.35        6.03      5.83 o
 -10   0   6       36.11       28.37      3.93 o
  -9   0   6       49.84       60.45      4.58 o
  -8   0   6      753.66      724.04     14.55 o
  -7   0   6      268.67      252.01      6.83 o
  -6   0   6      266.48      271.26      7.56 o
  -5   0   6       81.84      109.84      4.76 o
  -4   0   6      307.50      432.68     13.32 o
  -3   0   6        3.08       51.85      3.48 o
  -2   0   6      517.67      447.87      7.58 o
  -1   0   6      987.82     1097.78     21.07 o
   0   0   6       15.43       29.16      2.91 o
   1   0   6        0.07        1.77      0.38 o
   2   0   6     2029.55     2002.08     27.82 o
   3   0   6     1102.47      974.18     13.67 o
   4   0   6     1419.34     1430.35     19.97 o
   5   0   6       43.41       56.05      2.95 o
   6   0   6      119.62       88.49      3.80 o
   7   0   6      499.93      533.68     11.17 o
   8   0   6      205.60      210.74      6.58 o
   9   0   6      124.63      123.42      5.56 o
  10   0   6       23.19       18.33      4.87 o
  11   0   6        6.74        4.85      3.41 o
 -12   1   6       13.50       13.19      3.52 o
 -11   1   6        3.66        5.72      2.91 o
 -10   1   6        0.22        0.61      2.35 o
  -9   1   6       59.84       93.85      3.89 o
  -8   1   6      115.59      113.77      3.59 o
  -7   1   6      412.44      427.25      7.79 o
  -6   1   6      221.03      228.31      4.19 o
  -5   1   6       12.82       15.10      1.30 o
  -4   1   6     1964.55     1955.80     20.11 o
  -3   1   6       79.55      120.36      3.87 o
  -2   1   6      100.40      109.45      1.87 o
  -1   1   6     9642.64    10077.36    120.51 o
   0   1   6       29.11       20.30      0.93 o
   1   1   6    13072.02    13916.11    149.87 o
   2   1   6      568.18      549.20      5.62 o
   3   1   6      883.52      966.77      9.61 o
   4   1   6      140.36      140.40      2.46 o
   5   1   6      247.72      273.30      4.09 o
   6   1   6        0.12        7.14      1.86 o
   7   1   6       29.87       56.83      4.02 o
   8   1   6        0.83        1.18      1.73 o
   9   1   6       35.85       18.03      2.34 o
  10   1   6        0.25        9.65      2.36 o
  11   1   6        0.09        3.83      2.43 o
 -11   2   6        1.33        2.34      2.72 o
 -10   2   6        0.52        5.19      3.48 o
  -9   2   6        3.49        3.36      2.27 o
  -8   2   6      262.50      245.64      5.54 o
  -7   2   6       45.09       45.55      2.88 o
  -6   2   6        3.81       10.49      1.65 o
  -5   2   6      241.92      268.74      4.29 o
  -4   2   6     1412.49     1408.37     18.24 o
  -3   2   6      345.20      325.87      5.54 o
  -2   2   6       28.90       36.54      1.29 o
  -1   2   6      779.76      732.16      9.80 o
   0   2   6      383.04      309.35      6.10 o
   1   2   6      876.43      833.57     12.18 o
   2   2   6      228.94      249.36      4.62 o
   3   2   6       92.94      103.49      2.19 o
   4   2   6      470.22      587.16      6.35 o
   5   2   6        0.92        4.18      1.23 o
   6   2   6      255.14      223.23      3.77 o
   7   2   6       99.47      117.35      3.30 o
   8   2   6       12.55       33.55      2.87 o
   9   2   6        9.17       16.51      2.58 o
  10   2   6        7.82       15.96      2.65 o
  11   2   6       12.74       21.12      3.26 o
 -11   3   6       40.82       64.44      6.27 o
 -10   3   6        0.01        2.06      2.99 o
  -9   3   6       48.13       55.61      3.16 o
  -8   3   6       45.35       62.21      3.47 o
  -7   3   6       84.39       83.43      3.06 o
  -6   3   6      172.89      171.91      3.98 o
  -5   3   6       24.74       21.88      1.76 o
  -4   3   6      209.40      180.90      3.03 o
  -3   3   6       44.49       40.16      2.35 o
  -2   3   6      207.93      186.81      3.57 o
  -1   3   6      670.32      688.43     10.84 o
   0   3   6     1209.37     1272.02     16.53 o
   1   3   6      349.95      307.50      4.98 o
   2   3   6        2.71        8.27      1.21 o
   3   3   6      322.44      292.62      5.69 o
   4   3   6      435.97      393.92      7.38 o
   5   3   6      346.33      336.89      7.03 o
   6   3   6      104.42       93.99      3.05 o
   7   3   6        1.94        0.88      1.71 o
   8   3   6      127.10      113.51      3.71 o
   9   3   6        0.03       -0.37      2.48 o
  10   3   6       18.82       18.23      2.85 o
  11   3   6        0.40        1.71      3.20 o
 -10   4   6       11.63       14.06      2.57 o
  -9   4   6        0.18       -0.22      1.79 o
  -8   4   6       60.39       56.85      3.54 o
  -7   4   6        4.12       10.30      1.75 o
  -6   4   6      226.56      179.93      5.29 o
  -5   4   6       17.64       42.65      5.28 o
  -4   4   6      356.34      322.59      6.59 o
  -3   4   6      290.04      326.20      6.27 o
  -2   4   6        7.79       20.35      1.73 o
  -1   4   6        0.09        1.85      1.42 o
   0   4   6      104.81      104.14      3.02 o
   1   4   6       12.74       12.81      1.37 o
   2   4   6      172.54      217.73      4.83 o
   3   4   6      143.50      205.85      4.95 o
   4   4   6       38.97       77.76      3.53 o
   5   4   6      291.67      290.98      6.78 o
   6   4   6        0.02       12.85      2.68 o
   7   4   6      163.25      142.60      4.99 o
   8   4   6        4.75        5.16      4.77 o
   9   4   6       32.33       35.51      4.80 o
  10   4   6        9.09       14.05      6.60 o
  -9   5   6        3.65       -3.24      3.61 o
  -8   5   6       14.60       16.13      4.36 o
  -7   5   6        3.05        6.34      2.75 o
  -6   5   6       20.12       53.58      4.36 o
  -5   5   6       25.55       27.78      3.04 o
  -4   5   6      352.64      380.95     10.43 o
  -3   5   6      151.09      141.75      4.79 o
  -2   5   6      461.22      484.22     10.64 o
  -1   5   6      215.49      209.15      6.69 o
   0   5   6       45.35       46.50      3.07 o
   1   5   6      126.46      122.40      4.34 o
   2   5   6       39.09       86.41      4.72 o
   3   5   6      102.53      110.59      5.13 o
   4   5   6       64.66       99.93      5.13 o
   5   5   6       68.75       77.09      4.80 o
   6   5   6       97.73      111.98      5.58 o
   7   5   6        4.32       11.93      3.56 o
   8   5   6       17.14       21.25      4.57 o
   9   5   6       14.64       29.73      5.01 o
  -8   6   6       25.92       35.99      8.71 o
  -7   6   6        4.77        2.82      4.04 o
  -6   6   6       44.22       49.53      4.57 o
  -5   6   6      109.45      100.03      5.13 o
  -4   6   6       22.08       27.71      3.79 o
  -3   6   6      196.38      196.66      5.69 o
  -2   6   6       12.78        8.64      2.53 o
  -1   6   6       37.85       28.76      3.17 o
   0   6   6        3.40       -0.76      2.12 o
   1   6   6        0.53       -1.16      2.32 o
   2   6   6       73.23       78.80      4.18 o
   3   6   6        1.50       18.18      3.56 o
   4   6   6      170.04      148.20      6.25 o
   5   6   6       11.41        9.70      4.56 o
   6   6   6       62.58       56.28      4.93 o
   7   6   6       24.85       26.91      4.43 o
   8   6   6        8.40        7.65      4.12 o
  -6   7   6       13.78       16.25      7.55 o
  -5   7   6        3.31        0.94      4.64 o
  -4   7   6       18.77       21.53      4.93 o
  -3   7   6        1.77        0.82      3.20 o
  -2   7   6       11.99       14.68      3.56 o
  -1   7   6       18.87       14.37      3.04 o
   0   7   6        7.07       10.72      3.32 o
   1   7   6        0.50        3.14      3.12 o
   2   7   6       14.40       10.88      4.35 o
   3   7   6        0.92        0.62      3.12 o
   4   7   6       41.68       35.13      5.68 o
   5   7   6        1.19        0.85      3.23 o
   6   7   6       20.47       28.38      4.57 o
  -4   8   6        4.02       -1.16      6.97 o
  -3   8   6       15.69       22.03      4.57 o
  -2   8   6        2.74        2.06      3.15 o
  -1   8   6        2.19        2.43      3.29 o
   0   8   6       19.09       20.63      3.64 o
   1   8   6        1.07        0.41      3.50 o
   2   8   6       18.72       33.58      5.44 o
   3   8   6        0.56        2.32      4.93 o
 -12   1   7        0.02        0.84      3.21 o
 -11   1   7        1.06        2.96      2.97 o
 -10   1   7        3.05        5.51      2.67 o
  -9   1   7      210.43      202.13      5.40 o
  -8   1   7       22.67       21.03      4.00 o
  -7   1   7      424.86      385.03      6.27 o
  -6   1   7      109.62      127.81      3.07 o
  -5   1   7      332.85      373.89      5.41 o
  -4   1   7        5.94       28.94      3.85 o
  -3   1   7      401.80      402.76      4.70 o
  -2   1   7      723.01      836.60     22.01 o
  -1   1   7     3161.61     3161.82     61.69 o
   0   1   7     5564.09     5453.31     71.97 o
   1   1   7    13982.33    14243.37    141.24 o
   2   1   7      362.28      371.58      6.17 o
   3   1   7      423.01      551.99      5.87 o
   4   1   7      257.82      174.96      2.79 o
   5   1   7       76.83      150.01      3.47 o
   6   1   7       99.07      103.76      2.56 o
   7   1   7       62.82       75.02      2.90 o
   8   1   7       97.61      104.01      3.42 o
   9   1   7       20.95       31.34      2.59 o
  10   1   7       38.37       41.20      3.05 o
  11   1   7        1.87        7.55      2.51 o
 -11   2   7        8.87        8.07      2.87 o
 -10   2   7       39.61       38.25      3.40 o
  -9   2   7        5.13        6.79      2.32 o
  -8   2   7       58.27       66.21      3.20 o
  -7   2   7       92.77       88.03      3.20 o
  -6   2   7       36.55       40.90      2.34 o
  -5   2   7      620.28      590.36      7.69 o
  -4   2   7      380.49      354.78      6.25 o
  -3   2   7      350.65      320.93      4.90 o
  -2   2   7      134.00      148.00      2.36 o
  -1   2   7     1324.13     1353.04     16.80 o
   0   2   7      200.85      179.17      3.21 o
   1   2   7      676.34      762.85     13.26 o
   2   2   7      355.24      273.64      4.99 o
   3   2   7       92.77       90.95      1.41 o
   4   2   7      345.41      346.32      4.15 o
   5   2   7       37.28       55.60      1.75 o
   6   2   7       99.06      112.72      2.74 o
   7   2   7      196.01      196.19      4.28 o
   8   2   7      285.97      275.53      6.02 o
   9   2   7       99.92       85.33      3.85 o
  10   2   7       48.49       50.63      3.76 o
  11   2   7        6.39       12.50      3.04 o
 -11   3   7       26.16       37.80      4.01 o
 -10   3   7        0.26        1.73      2.37 o
  -9   3   7       35.30       46.03      3.41 o
  -8   3   7       67.61       71.03      3.19 o
  -7   3   7        0.48        3.21      1.58 o
  -6   3   7       88.30       89.52      2.85 o
  -5   3   7      174.70      159.42      3.44 o
  -4   3   7       59.34       46.63      1.75 o
  -3   3   7       89.57       80.59      2.74 o
  -2   3   7        8.62       17.72      1.46 o
  -1   3   7       39.49       35.62      1.83 o
   0   3   7      426.02      388.32      5.87 o
   1   3   7        9.31       19.37      1.22 o
   2   3   7      444.07      425.28      7.29 o
   3   3   7      627.62      632.19     10.29 o
   4   3   7      224.44      208.26      4.82 o
   5   3   7      132.53      120.20      3.88 o
   6   3   7       39.45       42.77      3.21 o
   7   3   7       11.89        9.93      1.98 o
   8   3   7       12.24       20.16      3.41 o
   9   3   7        3.18        5.54      2.29 o
  10   3   7        9.54        7.17      2.64 o
  11   3   7        7.49        7.40      3.32 o
 -10   4   7       44.46       50.14      3.54 o
  -9   4   7       13.56       22.26      2.53 o
  -8   4   7      121.97      118.18      3.58 o
  -7   4   7        6.81       22.82      2.08 o
  -6   4   7       10.39       20.32      1.91 o
  -5   4   7      247.02      284.95      6.44 o
  -4   4   7        2.22        4.62      1.60 o
  -3   4   7      212.10      214.33      6.05 o
  -2   4   7      108.56      102.19      2.89 o
  -1   4   7       17.59       19.17      1.83 o
   0   4   7     1120.77     1078.73     14.71 o
   1   4   7       79.16       66.06      2.59 o
   2   4   7      618.82      597.35     10.02 o
   3   4   7      750.80      716.50     11.86 o
   4   4   7      409.77      390.52      7.72 o
   5   4   7      456.17      475.20      9.24 o
   6   4   7       64.59       70.01      4.69 o
   7   4   7      107.91      110.58      5.58 o
   8   4   7        7.81       12.74      3.87 o
   9   4   7       24.68       37.18      5.13 o
  10   4   7        2.93        6.65      4.77 o
  -9   5   7       18.19       23.78      4.46 o
  -8   5   7       14.21       15.32      3.31 o
  -7   5   7       65.37       68.95      4.11 o
  -6   5   7      281.60      262.28      6.74 o
  -5   5   7       54.89       67.01      3.79 o
  -4   5   7     1803.14     1682.22     25.39 o
  -3   5   7      106.62      123.48      4.49 o
  -2   5   7     2525.23     2345.82     33.81 o
  -1   5   7      231.30      220.14      6.86 o
   0   5   7      220.83      191.63      5.34 o
   1   5   7      879.36      787.99     13.40 o
   2   5   7        0.69        7.97      2.64 o
   3   5   7      968.59      854.35     16.85 o
   4   5   7      228.01      232.65      8.24 o
   5   5   7      107.18      105.48      5.24 o
   6   5   7      280.85      250.01      8.04 o
   7   5   7        7.11       17.72      3.90 o
   8   5   7       16.98       24.63      4.46 o
   9   5   7       53.98       61.90      5.80 o
  -8   6   7        0.19        5.22      6.97 o
  -7   6   7        8.66       -1.16      4.10 o
  -6   6   7        0.01        1.16      3.20 o
  -5   6   7        5.02       23.45      3.56 o
  -4   6   7        1.58        7.04      8.50 o
  -3   6   7       27.56       54.76      5.92 o
  -2   6   7       32.57       32.98      3.24 o
  -1   6   7       21.84       10.97      2.35 o
   0   6   7       68.83       67.04      3.85 o
   1   6   7      115.69       91.50      4.17 o
   2   6   7      118.15      100.62      5.20 o
   3   6   7       68.90       78.09      4.77 o
   4   6   7        3.25        9.89      3.32 o
   5   6   7       22.32       34.42      7.29 o
   6   6   7        5.43       14.56      3.79 o
   7   6   7        8.83       11.42      5.84 o
   8   6   7        0.22        1.25      4.12 o
  -6   7   7       48.99       48.76      9.29 o
  -5   7   7        5.27        3.76      4.30 o
  -4   7   7      101.29      111.06      7.17 o
  -3   7   7       27.71       29.96      4.12 o
  -2   7   7       11.77       19.86      3.66 o
  -1   7   7       93.02       84.21      4.36 o
   0   7   7        1.25       -2.73      2.73 o
   1   7   7        3.51        5.61      3.32 o
   2   7   7        8.51       12.36      3.93 o
   3   7   7        0.52        1.10      3.23 o
   4   7   7       37.95       45.04      6.62 o
   5   7   7        8.13       11.68      3.95 o
   6   7   7        8.47       10.23      4.24 o
  -3   8   7       46.88       51.83      7.15 o
  -2   8   7       23.47       19.72      3.66 o
  -1   8   7       57.15       79.17      5.21 o
   0   8   7       60.56       69.30      4.84 o
   1   8   7        2.43        6.86      3.99 o
   2   8   7       67.91       74.42     16.54 o
   3   8   7       23.95       28.06      5.94 o
 -12   0   8        0.12       -3.36      3.64 o
 -11   0   8       41.53       44.87      4.93 o
 -10   0   8       39.56       56.15      4.85 o
  -9   0   8      357.18      330.13      8.96 o
  -8   0   8     1411.95     1241.84     22.44 o
  -7   0   8      673.19      677.43     13.33 o
  -6   0   8      365.02      308.09      7.70 o
  -5   0   8      112.65      101.89      3.50 o
  -4   0   8      925.87      945.01     15.82 o
  -3   0   8       43.83       64.59      5.44 o
  -2   0   8     1810.83     1800.88     28.07 o
  -1   0   8     3690.61     3454.17     45.92 o
   0   0   8    23079.03    23645.90    360.75 o
   1   0   8      330.87      377.92      5.49 o
   2   0   8     1120.74     1094.52     15.06 o
   3   0   8     2197.57     2085.95     28.08 o
   4   0   8     5784.44     6372.14     83.60 o
   5   0   8     2416.82     2471.21     33.79 o
   6   0   8       26.07       41.93      3.94 o
   7   0   8      393.81      294.28      7.68 o
   8   0   8       33.02       49.75      4.00 o
   9   0   8       33.29       14.85      3.36 o
  10   0   8        8.46       13.06      3.36 o
  11   0   8        4.20        8.62      3.53 o
 -12   1   8        0.05       -2.62      3.98 o
 -11   1   8        3.88        1.31      2.85 o
 -10   1   8       12.40       16.40      3.01 o
  -9   1   8       58.49       67.03      3.64 o
  -8   1   8        4.76       16.22      2.77 o
  -7   1   8        9.01       24.09      2.70 o
  -6   1   8      241.17      281.46      4.73 o
  -5   1   8        1.57       15.76      1.74 o
  -4   1   8      252.88      261.90      4.49 o
  -3   1   8     2285.94     2289.48     23.18 o
  -2   1   8     2610.96     2738.46     32.66 o
  -1   1   8    23135.71    22947.77    307.25 o
   0   1   8    17297.93    18004.59    237.50 o
   1   1   8     3574.17     4004.15     80.53 o
   2   1   8       90.27       69.10      1.62 o
   3   1   8      825.51      945.16      9.50 o
   4   1   8      551.11      464.51      5.63 o
   5   1   8        1.19        4.73      0.99 o
   6   1   8      159.51      150.49      3.08 o
   7   1   8      353.64      295.60      5.34 o
   8   1   8       70.26       68.32      3.15 o
   9   1   8      185.17      146.09      4.06 o
  10   1   8        0.04        1.69      2.80 o
  11   1   8       29.65       27.09      4.82 o
 -11   2   8       10.94        7.78      2.91 o
 -10   2   8        8.75        8.05      2.61 o
  -9   2   8       41.86       39.06      3.08 o
  -8   2   8       69.71       82.62      3.37 o
  -7   2   8      262.51      225.31      4.96 o
  -6   2   8       45.30       58.60      2.36 o
  -5   2   8      483.80      447.51      6.16 o
  -4   2   8        4.12        9.62      1.07 o
  -3   2   8       38.98       17.43      0.97 o
  -2   2   8      119.38       87.53      1.74 o
  -1   2   8      164.97      172.17      3.51 o
   0   2   8     5384.30     5881.08     74.60 o
   1   2   8       23.27       34.29      3.27 o
   2   2   8       38.22       54.91      2.26 o
   3   2   8      171.53      204.68      2.54 o
   4   2   8     1030.55     1042.41     13.49 o
   5   2   8       46.83       62.01      1.95 o
   6   2   8      181.12      189.22      3.82 o
   7   2   8        2.29       13.02      1.73 o
   8   2   8      137.19      176.28      4.86 o
   9   2   8       13.54       12.85      2.53 o
  10   2   8        1.67        9.02      2.64 o
  11   2   8       20.71       42.55      3.83 o
 -11   3   8       24.99       44.43      4.24 o
 -10   3   8       48.89       49.58      3.57 o
  -9   3   8       33.17       40.58      3.08 o
  -8   3   8      116.06      123.99      3.79 o
  -7   3   8       12.07       13.63      2.01 o
  -6   3   8      136.25      123.21      3.37 o
  -5   3   8        9.28       11.51      1.39 o
  -4   3   8       68.92       64.75      2.46 o
  -3   3   8      154.73      138.47      2.38 o
  -2   3   8      117.50      111.59      2.94 o
  -1   3   8      300.36      294.41      6.27 o
   0   3   8       66.43       91.78      2.93 o
   1   3   8      794.19      802.35     14.48 o
   2   3   8      136.24       95.26      2.70 o
   3   3   8      846.17      826.59     12.97 o
   4   3   8      371.85      344.84      6.80 o
   5   3   8       37.37       40.87      2.87 o
   6   3   8      548.46      493.07     10.30 o
   7   3   8       27.44       38.34      2.59 o
   8   3   8       77.24       61.75      4.56 o
   9   3   8       96.31       87.24      3.77 o
  10   3   8        1.01        1.24      2.39 o
 -10   4   8       70.00       63.59      3.94 o
  -9   4   8        8.11       11.34      2.18 o
  -8   4   8      143.31      122.67      3.75 o
  -7   4   8       13.51       11.84      1.75 o
  -6   4   8       96.97      101.33      4.03 o
  -5   4   8      399.03      409.06      8.10 o
  -4   4   8        6.87       13.39      2.44 o
  -3   4   8     1417.88     1338.83     17.96 o
  -2   4   8      253.66      268.34      9.07 o
  -1   4   8        2.06        3.04      1.44 o
   0   4   8      250.18      279.06      5.89 o
   1   4   8      239.17      197.05      4.77 o
   2   4   8      215.15      228.62      7.14 o
   3   4   8      740.28      638.57     12.83 o
   4   4   8      122.35      116.61      6.00 o
   5   4   8      467.20      436.84     10.38 o
   6   4   8       28.01       36.77      4.12 o
   7   4   8       11.84       19.40      3.79 o
   8   4   8       33.32       34.79      4.57 o
   9   4   8        2.71        7.12      5.98 o
  10   4   8       26.46       20.90      7.53 o
  -9   5   8        4.61        6.46      3.99 o
  -8   5   8       11.53       19.67      4.12 o
  -7   5   8        3.52       11.28      2.86 o
  -6   5   8       79.79      108.24      4.49 o
  -5   5   8        5.82       17.53      3.69 o
  -4   5   8      116.49      200.08      6.79 o
  -3   5   8       65.76       68.03      3.76 o
  -2   5   8       93.30      142.53      8.63 o
  -1   5   8       30.02       33.09      5.47 o
   0   5   8      107.74      113.36      4.17 o
   1   5   8       50.53       66.09      3.58 o
   2   5   8       53.64       75.01      4.67 o
   3   5   8       12.83       24.83      3.42 o
   4   5   8      112.46      146.38      6.01 o
   5   5   8        5.54       14.81      6.09 o
   6   5   8       17.73       33.39      4.09 o
   7   5   8       22.16       43.68      4.69 o
   8   5   8        4.83        8.85      4.12 o
   9   5   8        1.11       22.53      5.01 o
  -8   6   8        3.49       -4.06      6.39 o
  -7   6   8       22.02       23.61      5.22 o
  -6   6   8        2.29        6.86      3.32 o
  -5   6   8      212.13      216.38      7.24 o
  -4   6   8       49.15       50.78      4.77 o
  -3   6   8      405.58      391.58      8.54 o
  -2   6   8      170.66      161.18      7.73 o
  -1   6   8        8.73        8.90      2.47 o
   0   6   8      219.25      226.75      6.89 o
   1   6   8       40.66       46.07      3.50 o
   2   6   8      189.79      171.46      6.55 o
   3   6   8      136.47      142.62      6.01 o
   4   6   8       52.29       57.45      4.75 o
   5   6   8      129.82      113.41      5.78 o
   6   6   8        3.37        8.42      3.76 o
   7   6   8        3.06        8.60      3.99 o
   8   6   8       50.17       47.95      5.68 o
  -6   7   8       32.66       35.99      8.71 o
  -5   7   8        0.44        1.74      6.39 o
  -4   7   8       12.61       10.37      4.30 o
  -3   7   8        8.74       10.22      3.66 o
  -2   7   8        2.62        6.44      3.45 o
  -1   7   8        4.81        4.34      2.85 o
   0   7   8       15.06       17.24      3.22 o
   1   7   8        0.11        2.39      2.70 o
   2   7   8      137.86      123.44      6.31 o
   3   7   8       33.12       36.83      4.46 o
   4   7   8       54.30       64.22      5.47 o
   5   7   8        8.21        4.87      3.56 o
   6   7   8       14.35       23.91      4.55 o
  -3   8   8        0.16        1.91      4.87 o
  -2   8   8       43.38       46.72      4.54 o
  -1   8   8       14.68       22.04      3.82 o
   0   8   8       23.05       26.65      3.88 o
   1   8   8       25.86       30.25      4.77 o
   2   8   8        9.07       18.62      5.53 o
   3   8   8       25.51       29.76      6.12 o
 -12   1   9        0.70        4.30      3.80 o
 -11   1   9       24.17       23.35      3.44 o
 -10   1   9       20.08       19.74      3.09 o
  -9   1   9       62.42       59.18      3.73 o
  -8   1   9      151.81      164.57      4.67 o
  -7   1   9        8.48       15.31      3.07 o
  -6   1   9      257.18      266.21      4.59 o
  -5   1   9      861.63      838.09     11.36 o
  -4   1   9       39.15       34.72      1.21 o
  -3   1   9      715.65      690.07      7.51 o
  -2   1   9      304.56      312.94      3.95 o
  -1   1   9    25675.22    25569.85    341.55 o
   0   1   9      214.47      280.53      4.32 o
   1   1   9     9758.07    10028.13     99.10 o
   2   1   9      126.65      117.76      3.27 o
   3   1   9     1026.16     1189.67     11.76 o
   4   1   9      137.30      152.01      2.74 o
   5   1   9      190.03      236.59      3.75 o
   6   1   9      107.67      101.14      2.62 o
   7   1   9       54.72       72.50      2.80 o
   8   1   9      195.95      152.03      3.91 o
   9   1   9        0.50       12.36      2.19 o
  10   1   9        0.92        3.08      2.13 o
  11   1   9        9.91       10.03      2.66 o
 -11   2   9       10.80        7.18      2.81 o
 -10   2   9        8.00        2.56      2.53 o
  -9   2   9       43.99       46.59      3.28 o
  -8   2   9        2.25       14.70      2.32 o
  -7   2   9      175.72      178.74      4.39 o
  -6   2   9       79.70       73.91      2.66 o
  -5   2   9       61.48       66.31      2.15 o
  -4   2   9       14.41       20.96      2.04 o
  -3   2   9       29.73       32.57      1.74 o
  -2   2   9      371.59      329.30      4.48 o
  -1   2   9      698.53      738.36      9.67 o
   0   2   9      947.24     1021.54     12.86 o
   1   2   9        0.29        3.74      1.09 o
   2   2   9      800.60      745.59      9.88 o
   3   2   9      467.82      518.51      5.52 o
   4   2   9        8.13       19.39      5.66 o
   5   2   9      616.66      578.99      7.11 o
   6   2   9      360.91      347.97      7.47 o
   7   2   9      203.31      192.23      3.76 o
   8   2   9      513.92      434.33      7.99 o
   9   2   9       27.23       28.59      3.64 o
  10   2   9       49.10       34.45      3.26 o
  11   2   9       40.04       61.26      4.31 o
 -11   3   9       94.70       90.04      4.77 o
 -10   3   9       17.37       21.52      3.49 o
  -9   3   9       30.96       37.90      3.93 o
  -8   3   9       47.90       52.13      3.32 o
  -7   3   9        0.90        1.56      1.58 o
  -6   3   9        1.96        5.52      1.65 o
  -5   3   9        0.25        6.12      2.01 o
  -4   3   9      290.68      260.64      5.40 o
  -3   3   9       14.40       32.76      1.89 o
  -2   3   9       15.20       16.06      1.37 o
  -1   3   9      490.33      468.30      7.70 o
   0   3   9       26.47       47.76      3.35 o
   1   3   9      171.14      190.01      5.09 o
   2   3   9       97.54       68.11      2.26 o
   3   3   9      316.52      337.60      6.41 o
   4   3   9        6.82       18.77      4.93 o
   5   3   9       22.61       28.35      2.70 o
   6   3   9       10.85       27.77      2.74 o
   7   3   9       44.12       54.08      4.09 o
   8   3   9        0.44        1.61      2.00 o
   9   3   9        2.34       17.36      3.02 o
  10   3   9        1.98        0.36      2.41 o
 -10   4   9       12.56       19.19      3.95 o
  -9   4   9       52.89       73.62      3.59 o
  -8   4   9        7.50       10.91      2.05 o
  -7   4   9       98.70       98.66      3.09 o
  -6   4   9      225.53      217.38      4.42 o
  -5   4   9       42.11       58.02      3.15 o
  -4   4   9      440.91      411.33      7.82 o
  -3   4   9      186.28      215.60      7.52 o
  -2   4   9      704.73      663.84      9.74 o
  -1   4   9      502.86      482.52      8.54 o
   0   4   9      366.06      353.39      6.91 o
   1   4   9      493.74      493.79      8.95 o
   2   4   9       13.60       15.13      2.36 o
   3   4   9      522.42      488.14     10.59 o
   4   4   9        2.39        3.38      2.55 o
   5   4   9      242.06      227.78      7.13 o
   6   4   9       39.32       43.66      5.91 o
   7   4   9       31.35       37.32      4.33 o
   8   4   9       56.69       71.30      5.58 o
   9   4   9        1.79       15.05      4.46 o
  10   4   9       12.32       31.33      5.88 o
  -9   5   9       16.07       15.95      4.27 o
  -8   5   9       66.43       70.31      5.43 o
  -7   5   9        7.64       12.56      3.45 o
  -6   5   9      351.10      308.49      7.32 o
  -5   5   9       61.82       72.83      4.67 o
  -4   5   9     1404.74     1305.84     20.52 o
  -3   5   9      252.77      264.16      6.51 o
  -2   5   9       19.52       35.61      3.26 o
  -1   5   9      760.33      705.67     15.38 o
   0   5   9      608.15      561.48     10.38 o
   1   5   9      493.92      463.34      9.16 o
   2   5   9      745.92      763.24     15.37 o
   3   5   9       15.12       33.94      3.66 o
   4   5   9      697.35      706.55     14.84 o
   5   5   9      122.15      109.65      5.34 o
   6   5   9       36.56       45.81      6.85 o
   7   5   9      205.36      200.67      7.71 o
   8   5   9       22.97       33.93      5.55 o
   9   5   9       91.50       97.92      6.57 o
  -8   6   9        0.03       -3.05      4.71 o
  -7   6   9       15.01        9.94      4.93 o
  -6   6   9       55.80       57.27      6.97 o
  -5   6   9        2.12       16.63      3.66 o
  -4   6   9       51.52       56.52      4.17 o
  -3   6   9        0.78       11.97      2.86 o
  -2   6   9        7.97       12.82      2.75 o
  -1   6   9        2.31       -0.06      2.17 o
   0   6   9        5.61        8.15      2.59 o
   1   6   9       45.20       56.38      3.79 o
   2   6   9       94.27       88.51      5.28 o
   3   6   9       12.52       25.48      3.90 o
   4   6   9       28.72       17.78      3.66 o
   5   6   9       12.22       11.95      3.66 o
   6   6   9        5.35       15.28      3.90 o
   7   6   9       24.71       25.20      4.69 o
   8   6   9        4.90        6.15      6.39 o
  -6   7   9        5.16        7.55      6.97 o
  -5   7   9        7.82        6.97      6.97 o
  -4   7   9        0.11       -0.58      4.30 o
  -3   7   9       48.06       52.73      4.80 o
  -2   7   9        8.88        6.07      2.93 o
  -1   7   9        0.25       -0.78      2.03 o
   0   7   9       47.98       53.13      4.13 o
   1   7   9       41.40       51.28      4.26 o
   2   7   9      147.79      148.70      6.89 o
   3   7   9        0.96        5.03      3.69 o
   4   7   9       78.03       78.27      5.77 o
   5   7   9        0.67        4.94      3.87 o
   6   7   9        0.25        5.66      3.99 o
  -3   8   9       25.11       20.88      5.94 o
  -2   8   9       44.97       61.05      7.55 o
  -1   8   9        2.44        3.55      3.39 o
   0   8   9       22.47       25.54      3.84 o
   1   8   9       81.14       81.22     11.90 o
   2   8   9        5.11        5.22      7.55 o
   3   8   9       70.54       79.35      7.52 o
 -12   0  10        5.76        4.06      3.98 o
 -11   0  10       30.47       34.89      4.50 o
 -10   0  10       94.18       77.87      5.36 o
  -9   0  10        2.11        6.32      3.24 o
  -8   0  10      611.20      584.70     12.51 o
  -7   0  10      100.21      133.83      4.95 o
  -6   0  10      299.30      271.62      6.55 o
  -5   0  10        6.56        9.12      1.69 o
  -4   0  10       10.01       23.90      2.61 o
  -3   0  10       46.59       81.68      6.75 o
  -2   0  10     1372.17     1257.62     19.83 o
  -1   0  10      689.54      618.87     10.02 o
   0   0  10    14596.50    15477.28    235.18 o
   1   0  10     6322.41     6055.74     78.75 o
   2   0  10      507.44      507.01      7.59 o
   3   0  10     7724.45     7556.57     98.59 o
   4   0  10      502.32      482.05      7.86 o
   5   0  10      847.54      802.20     12.36 o
   6   0  10      177.92      176.48      4.47 o
   7   0  10      179.71      141.63      5.17 o
   8   0  10      250.49      259.40      7.34 o
   9   0  10        0.12       -0.06      2.59 o
  10   0  10       14.03       16.98      4.34 o
  11   0  10       15.54       26.35      5.53 o
 -11   1  10       10.64       23.75      3.48 o
 -10   1  10       32.16       47.14      3.62 o
  -9   1  10       22.39       21.18      3.19 o
  -8   1  10      179.91      180.72      4.19 o
  -7   1  10      219.49      199.55      4.16 o
  -6   1  10      216.41      219.92      4.01 o
  -5   1  10     1563.65     1456.53     23.39 o
  -4   1  10       25.17       25.98      1.15 o
  -3   1  10     5104.41     5028.97     49.93 o
  -2   1  10     1476.80     1489.19     17.92 o
  -1   1  10      358.38      465.07     37.15 o
   0   1  10        6.94        5.60      0.56 o
   1   1  10     1297.81     1447.29     15.41 o
   2   1  10     1012.49      990.65      9.74 o
   3   1  10       49.05       82.30      1.61 o
   4   1  10      112.90       93.81      3.65 o
   5   1  10      407.79      478.84      5.73 o
   6   1  10       85.79       67.62      2.18 o
   7   1  10      307.72      296.11      5.40 o
   8   1  10       29.65       26.67      2.38 o
   9   1  10       82.57       74.99      3.21 o
  10   1  10        2.33       11.92      2.29 o
  11   1  10        7.45        6.51      2.70 o
 -11   2  10        5.83        8.15      3.77 o
 -10   2  10       26.49       20.57      3.10 o
  -9   2  10       24.37       28.82      2.82 o
  -8   2  10        4.98        9.23      2.68 o
  -7   2  10      160.11      150.57      4.04 o
  -6   2  10       12.46       33.97      2.36 o
  -5   2  10       42.61       42.62      1.95 o
  -4   2  10      463.43      458.82      6.81 o
  -3   2  10      753.77      683.75      9.20 o
  -2   2  10       68.87       76.47      1.66 o
  -1   2  10      251.28      296.61      4.40 o
   0   2  10       47.41       48.38      2.55 o
   1   2  10      233.34      290.75      5.00 o
   2   2  10     1742.99     1651.06     20.51 o
   3   2  10      325.69      320.01      3.42 o
   4   2  10      324.77      315.26      3.88 o
   5   2  10      122.16      134.82      2.68 o
   6   2  10        7.21       22.29      1.58 o
   7   2  10      142.90      122.94      3.91 o
   8   2  10        4.22       42.58      3.78 o
   9   2  10       33.27       30.39      3.50 o
  10   2  10        0.12        2.85      2.56 o
  11   2  10        0.64       21.68      3.42 o
 -11   3  10        7.69       10.56      4.02 o
 -10   3  10       64.39       69.45      8.13 o
  -9   3  10        2.67        1.46      2.11 o
  -8   3  10       82.47       71.98      3.25 o
  -7   3  10       39.47       48.67      2.60 o
  -6   3  10       51.59       55.70      2.77 o
  -5   3  10      316.24      298.61      5.22 o
  -4   3  10        0.05        4.60      1.05 o
  -3   3  10      678.75      629.03      7.23 o
  -2   3  10       57.45       50.17      1.19 o
  -1   3  10     1235.78     1174.75     17.33 o
   0   3  10      107.09       87.39      3.22 o
   1   3  10      585.76      563.77     10.77 o
   2   3  10      637.20      604.67      9.74 o
   3   3  10        2.83       12.69      2.77 o
   4   3  10     1454.65     1320.85     19.93 o
   5   3  10        4.85       17.42      3.02 o
   6   3  10       92.25       99.84      3.95 o
   7   3  10      332.15      297.60      5.86 o
   8   3  10        0.34        3.04      1.81 o
   9   3  10      143.39      119.75      4.05 o
  10   3  10       26.78       31.87      3.94 o
 -10   4  10       28.86       26.28      3.36 o
  -9   4  10       21.35       34.46      3.60 o
  -8   4  10        7.01       11.75      2.22 o
  -7   4  10        5.49       11.78      1.75 o
  -6   4  10      149.46      134.45      3.43 o
  -5   4  10      165.31      152.76      5.49 o
  -4   4  10      482.44      424.71      8.26 o
  -3   4  10        0.08       14.46      2.26 o
  -2   4  10      353.59      343.33      6.12 o
  -1   4  10      450.61      378.07     21.72 o
   0   4  10       25.95       30.97      2.25 o
   1   4  10      398.53      359.35      8.33 o
   2   4  10        0.15       -1.74      1.74 o
   3   4  10      242.13      254.90      7.02 o
   4   4  10       57.93       63.55      4.18 o
   5   4  10       70.62       78.93      5.74 o
   6   4  10      139.90      136.53      5.91 o
   7   4  10       26.84       38.97      4.57 o
   8   4  10       20.91       35.41      5.88 o
   9   4  10       87.63       98.65      6.47 o
  10   4  10       59.98       69.20      6.69 o
  -9   5  10        1.35       -0.47      3.76 o
  -8   5  10        9.18       14.54      4.51 o
  -7   5  10       57.21       68.70      4.77 o
  -6   5  10        1.84       13.09      3.32 o
  -5   5  10       33.78       65.78      4.43 o
  -4   5  10      256.68      253.56      9.80 o
  -3   5  10       18.24       33.16      3.11 o
  -2   5  10      647.34      608.08     10.94 o
  -1   5  10       63.38       63.88      4.11 o
   0   5  10      141.63      141.77      4.62 o
   1   5  10      120.15       90.40      3.93 o
   2   5  10        0.11       29.09      3.32 o
   3   5  10       17.27       24.47      3.32 o
   4   5  10       15.34       33.09      3.90 o
   5   5  10        0.15       12.20      4.51 o
   6   5  10        0.18        1.48      4.59 o
   7   5  10        1.97       23.00      4.29 o
   8   5  10        0.90        2.78      3.87 o
   9   5  10        0.01        8.16      4.67 o
  -8   6  10       35.27       49.34      6.57 o
  -7   6  10       39.25       49.76      6.39 o
  -6   6  10       74.93      100.50     11.90 o
  -5   6  10      125.52      113.98      7.17 o
  -4   6  10      112.00      124.21      4.92 o
  -3   6  10       13.61       12.86      2.82 o
  -2   6  10      108.40      127.90      4.76 o
  -1   6  10      105.81      105.48      4.41 o
   0   6  10       14.34       14.45      2.88 o
   1   6  10      167.27      171.15      5.44 o
   2   6  10       10.04       13.88      3.39 o
   3   6  10      202.35      187.78      6.89 o
   4   6  10       59.61       65.01      4.89 o
   5   6  10       12.11       17.56      3.90 o
   6   6  10      145.80      123.81      6.35 o
   7   6  10       20.97       17.80      4.36 o
  -6   7  10        7.93       11.61      7.55 o
  -5   7  10        2.74        3.48      6.39 o
  -4   7  10        0.00       -4.30      4.30 o
  -3   7  10       13.40       19.14      3.79 o
  -2   7  10        0.01       -0.66      2.24 o
  -1   7  10       20.58       26.29      2.70 o
   0   7  10       42.12       50.43      4.17 o
   1   7  10      110.25      105.23      5.77 o
   2   7  10       40.95       60.29      5.16 o
   3   7  10       99.72       79.29      5.96 o
   4   7  10        7.08       13.75      3.99 o
   5   7  10        4.56       12.07      3.90 o
   6   7  10        1.05       -1.31      3.79 o
  -3   8  10       11.54        8.13      7.55 o
  -2   8  10       42.10       58.53      7.77 o
  -1   8  10       15.96       29.77      4.95 o
   0   8  10        8.61       18.57      3.84 o
   1   8  10       17.29       19.07      5.29 o
   2   8  10        0.64       -4.80      4.93 o
   3   8  10       14.18       30.77      8.71 o
 -11   1  11       96.23       96.10      4.48 o
 -10   1  11       16.55       36.71      3.40 o
  -9   1  11       16.47       20.23      2.92 o
  -8   1  11        0.37        5.00      2.36 o
  -7   1  11      339.09      311.65      5.48 o
  -6   1  11       11.44       15.31      1.68 o
  -5   1  11       26.93       70.73      2.38 o
  -4   1  11       16.92       27.97      1.21 o
  -3   1  11     1403.34     1490.05     16.56 o
  -2   1  11      486.94      595.60      7.48 o
  -1   1  11     3088.59     3159.43     34.20 o
   0   1  11     1485.31     1729.51     17.57 o
   1   1  11      959.69     1037.98     13.96 o
   2   1  11        1.89       24.97      1.99 o
   3   1  11       17.39       36.70      1.44 o
   4   1  11       20.24       28.31      1.22 o
   5   1  11       41.03       38.99      2.86 o
   6   1  11      158.39      134.05      2.96 o
   7   1  11      127.77      123.92      3.12 o
   8   1  11       10.82        9.61      2.07 o
   9   1  11       22.54       28.90      2.61 o
  10   1  11       45.13       59.54      3.80 o
  11   1  11        1.90        2.69      2.35 o
 -11   2  11       28.00       24.71      3.84 o
 -10   2  11        1.06        3.83      3.10 o
  -9   2  11      130.53      108.52      4.02 o
  -8   2  11       55.40       69.66      3.21 o
  -7   2  11      143.97      137.89      3.78 o
  -6   2  11      283.55      296.44      6.07 o
  -5   2  11       43.61       48.97      2.05 o
  -4   2  11      985.99     1108.31     14.48 o
  -3   2  11      577.23      599.36      8.16 o
  -2   2  11      245.20      300.82      4.15 o
  -1   2  11      442.95      368.29      4.72 o
   0   2  11       41.39       31.19      3.44 o
   1   2  11       39.94       67.69      2.14 o
   2   2  11     1402.26     1321.99     16.77 o
   3   2  11      189.61      194.07      2.38 o
   4   2  11      462.21      478.11      5.42 o
   5   2  11        1.24        2.81      1.40 o
   6   2  11      588.71      551.05      7.26 o
   7   2  11        0.01        3.07      1.51 o
   8   2  11      214.48      174.71      4.81 o
   9   2  11        5.28       16.55      2.75 o
  10   2  11        0.53        1.39      2.43 o
  11   2  11      102.98      108.52      4.74 o
 -11   3  11       13.71       13.26      4.19 o
 -10   3  11        3.20        9.67      3.69 o
  -9   3  11        1.08        2.26      2.45 o
  -8   3  11       17.90       23.29      2.46 o
  -7   3  11        3.74        9.58      1.74 o
  -6   3  11        0.72       -0.23      1.27 o
  -5   3  11       19.88       29.98      1.83 o
  -4   3  11      130.99      137.56      3.26 o
  -3   3  11      280.03      286.32      4.27 o
  -2   3  11        0.27        8.03      1.12 o
  -1   3  11       23.50       48.21      1.57 o
   0   3  11        2.70        7.10      1.32 o
   1   3  11      472.57      536.22     10.44 o
   2   3  11       10.99       32.92      2.46 o
   3   3  11       40.91       69.21      2.61 o
   4   3  11     1148.77      996.66     15.72 o
   5   3  11       62.45       69.38      4.33 o
   6   3  11      538.05      485.76      7.87 o
   7   3  11       55.47       94.15      6.11 o
   8   3  11        1.84        1.25      1.79 o
   9   3  11        2.62        8.89      4.02 o
  10   3  11        4.47        7.67      3.44 o
 -10   4  11       12.62       12.57      2.99 o
  -9   4  11       25.04       26.00      3.00 o
  -8   4  11       60.73       60.53      5.03 o
  -7   4  11        1.24        6.59      1.83 o
  -6   4  11      147.45      137.55      3.74 o
  -5   4  11       54.43       69.85      2.63 o
  -4   4  11       76.36       83.71      3.73 o
  -3   4  11      269.97      251.70      5.14 o
  -2   4  11        0.29        0.52      1.81 o
  -1   4  11      552.48      529.75     11.05 o
   0   4  11        0.00       -0.78      1.55 o
   1   4  11      566.09      576.99     14.49 o
   2   4  11        2.18        2.49      2.09 o
   3   4  11      517.98      505.36     11.02 o
   4   4  11        6.41       23.28      3.32 o
   5   4  11      111.95      126.10      5.54 o
   6   4  11       30.91       37.69      4.12 o
   7   4  11        0.10        9.68      3.69 o
   8   4  11      111.67      111.04      6.14 o
   9   4  11        8.76       25.13      4.91 o
  10   4  11       15.42       39.75      6.76 o
  -9   5  11       23.31       39.24      6.35 o
  -8   5  11       30.51       32.20      5.53 o
  -7   5  11      199.82      198.43      8.82 o
  -6   5  11       21.06       24.58      4.71 o
  -5   5  11      384.33      360.26     11.49 o
  -4   5  11       76.70      103.65      6.64 o
  -3   5  11      604.50      527.40     28.15 o
  -2   5  11      873.66      821.52     13.78 o
  -1   5  11      104.94       84.79      3.81 o
   0   5  11      447.53      468.49      9.07 o
   1   5  11      196.40      173.01      6.03 o
   2   5  11      282.39      287.75      7.99 o
   3   5  11      248.80      226.12      7.19 o
   4   5  11       58.79       65.16      4.60 o
   5   5  11      277.18      254.82      8.00 o
   6   5  11       31.31       44.36      6.63 o
   7   5  11       65.13       71.24      9.40 o
   8   5  11       83.61       70.90      6.14 o
   9   5  11       16.13       27.43      5.65 o
  -8   6  11        8.32        6.76      5.12 o
  -7   6  11        2.13        5.00      5.22 o
  -6   6  11       94.83       95.50      6.98 o
  -5   6  11       20.20       35.23      5.81 o
  -4   6  11        1.22        9.97      3.81 o
  -3   6  11        0.85        7.40      2.61 o
  -2   6  11       53.06       40.99      3.39 o
  -1   6  11       10.30       10.23      2.57 o
   0   6  11       86.21       78.06      5.78 o
   1   6  11      114.07       77.77      4.60 o
   2   6  11       35.14       36.28      4.07 o
   3   6  11      117.69       99.96      5.36 o
   4   6  11       18.42       26.41      3.91 o
   5   6  11       63.40       60.95      5.09 o
   6   6  11       35.97       40.18      4.75 o
   7   6  11       10.45       16.07      6.11 o
  -6   7  11       17.39       21.48      7.55 o
  -5   7  11        3.36        6.97      6.97 o
  -4   7  11       11.79       17.46      3.99 o
  -3   7  11        4.28        7.60      3.45 o
  -2   7  11       20.63       27.89      3.07 o
  -1   7  11        2.24        1.63      2.10 o
   0   7  11       67.39       83.45      4.59 o
   1   7  11        0.00        3.25      3.15 o
   2   7  11      109.65      126.31      6.40 o
   3   7  11        0.53        3.88      3.56 o
   4   7  11       33.09       37.18      4.75 o
   5   7  11       20.16       27.30      4.61 o
  -3   8  11       34.11       47.75      7.84 o
  -2   8  11        0.96       21.69     12.48 o
  -1   8  11       76.51      103.86      8.41 o
   0   8  11       10.52        5.28      4.00 o
   1   8  11       21.64       37.14     11.90 o
   2   8  11       17.73       18.64      5.53 o
 -11   0  12        0.50       -1.00      3.44 o
 -10   0  12        9.17        9.76      3.44 o
  -9   0  12      390.55      379.60      9.53 o
  -8   0  12      824.03      780.40     15.55 o
  -7   0  12      254.56      282.51      7.22 o
  -6   0  12     1096.62     1022.30     17.93 o
  -5   0  12      639.57      613.72     38.15 o
  -4   0  12     1088.91     1280.48     21.05 o
  -3   0  12     4083.75     4305.89     72.03 o
  -2   0  12        6.64        6.13      1.16 o
  -1   0  12     4043.21     4138.29     55.70 o
   0   0  12      664.19      715.78     11.75 o
   1   0  12     4807.54     4574.01     59.79 o
   2   0  12      113.35      102.05      3.89 o
   3   0  12       46.74       70.56      3.77 o
   4   0  12      122.36      120.86      3.20 o
   5   0  12        7.05       14.31      2.45 o
   6   0  12      478.95      458.80      8.26 o
   7   0  12        6.36       12.49      2.68 o
   8   0  12      402.29      364.93      9.90 o
   9   0  12       24.19       40.43      4.07 o
  10   0  12        0.00        6.29      3.58 o
  11   0  12       40.80       44.03      5.07 o
 -11   1  12        1.04       11.46      3.53 o
 -10   1  12       49.58       41.62      3.59 o
  -9   1  12       86.01       80.32      3.78 o
  -8   1  12      162.20      127.40      4.12 o
  -7   1  12      281.55      273.95      4.97 o
  -6   1  12       20.32       24.39      1.77 o
  -5   1  12      922.17      904.40     11.01 o
  -4   1  12        8.78       17.96      0.98 o
  -3   1  12       17.31       19.99      2.93 o
  -2   1  12      783.24      845.37      9.44 o
  -1   1  12      540.50      570.15      6.73 o
   0   1  12     1678.72     1691.14     17.18 o
   1   1  12      901.89      980.14      9.87 o
   2   1  12      505.35      526.38      5.56 o
   3   1  12     1071.57     1173.05     11.71 o
   4   1  12       44.32       52.23      2.08 o
   5   1  12      416.04      390.81      5.01 o
   6   1  12       46.76       55.12      2.17 o
   7   1  12       97.36      108.75      2.90 o
   8   1  12       21.70       35.81      2.53 o
   9   1  12        0.40        3.55      1.92 o
  10   1  12       18.41       27.53      2.83 o
  11   1  12        5.52        1.99      2.55 o
 -11   2  12        1.23        2.23      3.21 o
 -10   2  12       18.90       38.39      3.85 o
  -9   2  12        5.10       10.36      2.42 o
  -8   2  12       17.66       40.71      2.94 o
  -7   2  12        9.23       17.35      2.28 o
  -6   2  12        3.59       14.92      1.92 o
  -5   2  12       67.27       66.48      2.32 o
  -4   2  12     1275.26     1366.26     17.48 o
  -3   2  12       23.96       38.50      1.51 o
  -2   2  12      266.02      339.33      4.63 o
  -1   2  12       19.89       12.53      0.80 o
   0   2  12      301.71      297.05      5.06 o
   1   2  12     1285.34     1259.83     17.76 o
   2   2  12      154.24      239.22      4.04 o
   3   2  12       28.13       39.52      0.95 o
   4   2  12        8.13       18.62      1.08 o
   5   2  12       20.24       32.12      1.59 o
   6   2  12       88.57      106.86      2.73 o
   7   2  12        7.98        9.28      1.71 o
   8   2  12      111.54      103.15      3.37 o
   9   2  12        0.43        1.99      2.24 o
  10   2  12        1.33        5.22      3.20 o
  11   2  12        0.41       22.06      4.33 o
 -11   3  12        5.07        2.77      3.11 o
 -10   3  12       22.05       23.71      3.63 o
  -9   3  12       66.75       64.29      3.74 o
  -8   3  12        3.65        6.41      2.12 o
  -7   3  12      348.64      272.19     11.56 o
  -6   3  12       10.06       25.53      2.05 o
  -5   3  12      343.54      307.49      5.30 o
  -4   3  12      431.44      459.94      7.71 o
  -3   3  12       68.07       67.06      1.85 o
  -2   3  12      865.74      852.70     10.42 o
  -1   3  12       11.40       17.21      1.14 o
   0   3  12       94.11      102.48      2.51 o
   1   3  12      539.60      496.44      9.76 o
   2   3  12      356.15      326.08      8.17 o
   3   3  12       85.16       91.00      2.96 o
   4   3  12       46.38      105.78      3.84 o
   5   3  12        7.06       19.75      4.11 o
   6   3  12       97.22      100.25      5.94 o
   7   3  12      175.14      218.09      7.12 o
   8   3  12        7.52       17.13      2.37 o
   9   3  12        1.08        4.89      2.34 o
  10   3  12       45.48       43.36      3.81 o
 -10   4  12        6.92        6.23      2.71 o
  -9   4  12        0.79        4.54      2.23 o
  -8   4  12       68.63       58.91      3.09 o
  -7   4  12       52.18       60.12      4.03 o
  -6   4  12      100.29       85.45      2.77 o
  -5   4  12       17.95       29.13      1.87 o
  -4   4  12      254.73      217.87      6.35 o
  -3   4  12        2.95       22.01      2.10 o
  -2   4  12       38.79       43.09      2.50 o
  -1   4  12       23.64       43.93      5.28 o
   0   4  12      332.37      345.82      8.15 o
   1   4  12        4.95       17.15      2.30 o
   2   4  12      101.68      112.47      4.48 o
   3   4  12       64.08       67.42      4.07 o
   4   4  12      491.33      452.26     10.48 o
   5   4  12       73.41       74.91      4.57 o
   6   4  12       46.83       50.50      4.57 o
   7   4  12      176.99      162.37      6.81 o
   8   4  12       25.78       41.45      5.03 o
   9   4  12       52.45       55.38      8.95 o
  -9   5  12        0.12        6.46      5.51 o
  -8   5  12       17.24       21.72      5.12 o
  -7   5  12        0.23       17.29      4.71 o
  -6   5  12       20.44       23.37      4.52 o
  -5   5  12       35.78       51.62      5.34 o
  -4   5  12       55.00       68.96      6.12 o
  -3   5  12       75.72       75.25      4.57 o
  -2   5  12       53.45       59.68      3.84 o
  -1   5  12       41.28       42.32      3.85 o
   0   5  12       18.60       29.73      2.77 o
   1   5  12      121.06      102.55      4.76 o
   2   5  12       49.02       51.42      4.14 o
   3   5  12       25.37       36.41      3.73 o
   4   5  12        7.69        6.29      2.89 o
   5   5  12        4.66       14.21      3.56 o
   6   5  12        9.55       13.07      3.56 o
   7   5  12       12.54        1.55      4.29 o
   8   5  12        0.03        5.01      5.80 o
   9   5  12       16.45       16.25      8.71 o
  -8   6  12       33.05       34.52      6.35 o
  -7   6  12        0.50        9.92      4.71 o
  -6   6  12        5.23       10.45      4.93 o
  -5   6  12       12.01       40.30      9.58 o
  -4   6  12        1.76       10.26      3.23 o
  -3   6  12      114.06      103.61      5.45 o
  -2   6  12        0.99       -1.05      1.93 o
  -1   6  12       41.85       36.16      3.28 o
   0   6  12       96.19       88.34      4.07 o
   1   6  12       15.72       16.80      3.32 o
   2   6  12       89.70       81.22      4.94 o
   3   6  12       17.88       23.70      3.66 o
   4   6  12       97.32       87.15      5.20 o
   5   6  12        2.93        0.13      3.56 o
   6   6  12       44.70       39.97      4.89 o
   7   6  12       34.74       46.67      7.03 o
  -6   7  12       14.22       42.38      9.29 o
  -5   7  12       16.40       17.42      7.55 o
  -4   7  12       19.86       23.38      4.21 o
  -3   7  12       25.42       18.03      3.99 o
  -2   7  12        7.91       12.97      3.92 o
  -1   7  12       14.49       12.62      2.48 o
   0   7  12        3.30        2.30      3.26 o
   1   7  12       23.00       20.95      4.00 o
   2   7  12        1.80        7.00      3.45 o
   3   7  12        1.30       -2.60      3.42 o
   4   7  12        2.05        1.24      3.56 o
   5   7  12        4.40        0.32      3.79 o
  -3   8  12        1.96        5.81      8.13 o
  -2   8  12       10.10       27.74      6.12 o
  -1   8  12        0.75        0.58      4.93 o
   0   8  12        0.92        5.67      5.12 o
   1   8  12        0.23       -3.64      4.46 o
   2   8  12        1.05        1.86      4.87 o
 -11   1  13       16.47       17.44      3.65 o
 -10   1  13        3.08        7.59      3.07 o
  -9   1  13       71.85       60.67      3.54 o
  -8   1  13        6.02       10.80      2.43 o
  -7   1  13      400.58      363.67      6.52 o
  -6   1  13        2.67        9.14      1.43 o
  -5   1  13      287.48      341.63      5.09 o
  -4   1  13      315.98      289.45      4.12 o
  -3   1  13      512.01      571.17      6.86 o
  -2   1  13      183.59      146.73      2.05 o
  -1   1  13     1530.82     1707.38     18.85 o
   0   1  13     1676.26     1742.53     18.84 o
   1   1  13      156.54      293.72      6.50 o
   2   1  13      312.35      348.86      3.99 o
   3   1  13      435.19      350.41      4.22 o
   4   1  13        1.03        4.60      1.18 o
   5   1  13      235.09      201.11      3.23 o
   6   1  13       13.74       33.97      1.91 o
   7   1  13      450.25      395.99      5.98 o
   8   1  13      113.21      127.60      6.95 o
   9   1  13       18.20       20.43      2.40 o
  10   1  13       89.35       86.22      3.63 o
  11   1  13       18.50       20.31      3.00 o
 -11   2  13       14.14        7.87      3.42 o
 -10   2  13       95.82       87.25      4.36 o
  -9   2  13       16.08       18.42      2.86 o
  -8   2  13      194.59      162.37      4.83 o
  -7   2  13       25.26       30.16      2.50 o
  -6   2  13      186.02      169.17      3.90 o
  -5   2  13      421.05      365.33      5.98 o
  -4   2  13        4.75       14.34      1.41 o
  -3   2  13      801.14      735.42      9.04 o
  -2   2  13       91.84      157.40      2.59 o
  -1   2  13      382.06      463.22      6.50 o
   0   2  13     5644.58     6326.76     83.90 o
   1   2  13        8.61       45.59      3.48 o
   2   2  13     1604.35     1753.83     22.00 o
   3   2  13       37.97       61.08      1.18 o
   4   2  13      180.92      168.64      2.67 o
   5   2  13       90.04      107.26      2.47 o
   6   2  13      208.93      187.58      3.64 o
   7   2  13       18.02        8.13      1.59 o
   8   2  13        1.71       10.26      1.82 o
   9   2  13       24.57       38.48      3.21 o
  10   2  13        0.69        0.98      2.61 o
 -11   3  13        3.03       -0.23      3.92 o
 -10   3  13        3.15        6.94      2.88 o
  -9   3  13        5.22       17.55      2.85 o
  -8   3  13      101.13       74.66      3.58 o
  -7   3  13        0.92       14.30      2.08 o
  -6   3  13      100.41       80.56      2.80 o
  -5   3  13      266.33      230.84      4.42 o
  -4   3  13       18.14       53.44      5.11 o
  -3   3  13      431.21      413.15      5.71 o
  -2   3  13        5.73       17.11      1.95 o
  -1   3  13        1.29        2.17      0.89 o
   0   3  13      399.63      382.26      6.47 o
   1   3  13        3.74       14.05      1.26 o
   2   3  13        0.08        5.47      1.69 o
   3   3  13        0.94        8.19      2.85 o
   4   3  13      670.04      622.65     10.68 o
   5   3  13      487.35      446.42      8.65 o
   6   3  13       15.73       27.05      1.82 o
   7   3  13      629.68      573.58     10.48 o
   8   3  13       96.43       88.47      3.84 o
   9   3  13       70.47       58.30      6.37 o
  10   3  13        5.51        6.77      4.11 o
 -10   4  13        3.97        7.01      2.68 o
  -9   4  13        2.11        6.98      2.52 o
  -8   4  13       20.51       24.38      2.63 o
  -7   4  13       31.61       50.86      3.50 o
  -6   4  13       29.16       42.44      4.25 o
  -5   4  13      194.01      173.97      5.38 o
  -4   4  13       44.49       36.52      3.24 o
  -3   4  13     1192.89     1138.26     17.53 o
  -2   4  13       16.50       28.71      2.60 o
  -1   4  13      997.93      962.79     16.33 o
   0   4  13        3.17        3.56      2.16 o
   1   4  13      146.34      161.09      8.28 o
   2   4  13        9.00       27.51      3.47 o
   3   4  13       11.49       49.23      3.84 o
   4   4  13        0.34       12.46      2.98 o
   5   4  13      151.52      123.29      5.45 o
   6   4  13       52.69       65.53      6.00 o
   7   4  13       19.25       37.39      4.69 o
   8   4  13        9.12       14.22      4.33 o
   9   4  13       13.07       16.78      4.91 o
  -9   5  13      103.42       97.77      7.59 o
  -8   5  13       25.71       33.84      5.70 o
  -7   5  13       84.23       85.19      6.76 o
  -6   5  13      129.63      120.76      6.98 o
  -5   5  13       79.98       73.77      5.75 o
  -4   5  13      196.76      176.36      6.25 o
  -3   5  13        7.06       17.22      2.72 o
  -2   5  13       42.38       45.20      3.15 o
  -1   5  13      289.81      251.10     12.53 o
   0   5  13        6.58        4.80      2.18 o
   1   5  13      237.37      223.72      6.89 o
   2   5  13       29.62       43.49      3.73 o
   3   5  13      241.07      226.85      7.31 o
   4   5  13        8.42        9.91      3.23 o
   5   5  13       75.14       78.71      5.20 o
   6   5  13       80.96       82.34      5.68 o
   7   5  13        0.04       -3.39      3.56 o
   8   5  13       54.96       47.53      5.58 o
  -8   6  13        0.83       -0.58      4.87 o
  -7   6  13       39.95       46.48      6.97 o
  -6   6  13       23.03       14.30      5.12 o
  -5   6  13      123.33      114.59      7.17 o
  -4   6  13       71.57       59.18      9.84 o
  -3   6  13       75.10       70.49      5.53 o
  -2   6  13        0.78       -0.17      1.97 o
  -1   6  13      110.94       85.47      4.15 o
   0   6  13       53.97       49.10      3.46 o
   1   6  13       56.07       45.14      4.07 o
   2   6  13       49.19       47.93      4.41 o
   3   6  13        0.78       -0.22      2.98 o
   4   6  13       26.24       28.17      4.18 o
   5   6  13        4.73        3.82      3.66 o
   6   6  13        0.77        3.61      3.56 o
   7   6  13       10.34        9.62      4.44 o
  -6   7  13       19.85       12.19      6.97 o
  -5   7  13        3.09       -4.35      4.52 o
  -4   7  13       19.08       21.04      4.36 o
  -3   7  13        4.90       -0.43      3.79 o
  -2   7  13       15.63       19.76      3.79 o
  -1   7  13        0.09       -2.40      2.40 o
   0   7  13        6.99        8.92      2.91 o
   1   7  13        0.91        2.58      3.32 o
   2   7  13       20.88       27.94      4.25 o
   3   7  13        2.13        0.19      3.35 o
   4   7  13        1.41       -1.78      3.45 o
   5   7  13       10.61        7.39      4.12 o
  -2   8  13        9.37        4.29      5.29 o
  -1   8  13        9.11        9.42      5.53 o
   0   8  13       20.66       16.83      8.13 o
   1   8  13        0.06       -5.81      6.39 o
   2   8  13        6.37        5.22      7.55 o
 -11   0  14        3.46        3.38      5.81 o
 -10   0  14      144.61      135.32      5.89 o
  -9   0  14       10.86       16.78      3.38 o
  -8   0  14     1615.16     1489.89     26.13 o
  -7   0  14        2.59        3.45      3.43 o
  -6   0  14      633.10      499.92     23.65 o
  -5   0  14      975.65      998.29     17.14 o
  -4   0  14      389.17      353.59      6.99 o
  -3   0  14     1294.05     1361.26     21.94 o
  -2   0  14      170.53      125.67      3.35 o
  -1   0  14     3446.48     3430.40     46.35 o
   0   0  14      159.08      133.87      3.27 o
   1   0  14     1896.15     1883.47     25.32 o
   2   0  14     1707.08     1690.17     23.00 o
   3   0  14      166.38      170.52      3.79 o
   4   0  14      409.94      450.30      7.71 o
   5   0  14      535.13      464.67      8.15 o
   6   0  14      350.45      327.57      6.68 o
   7   0  14      330.91      325.76      6.97 o
   8   0  14        0.58        6.47      2.68 o
   9   0  14      192.10      175.06      6.55 o
  10   0  14      157.92      127.88      5.93 o
  11   0  14       16.37        8.99      3.81 o
 -11   1  14       45.63       48.63      4.50 o
 -10   1  14        0.26       -0.70      2.86 o
  -9   1  14       68.48       78.62      3.89 o
  -8   1  14       20.51       17.98      2.53 o
  -7   1  14       82.58      102.69      3.10 o
  -6   1  14       61.59       63.27      2.60 o
  -5   1  14       19.22       34.86      1.70 o
  -4   1  14      409.97      437.52      5.78 o
  -3   1  14      450.38      460.88      5.37 o
  -2   1  14      547.74      590.45      6.39 o
  -1   1  14     2570.57     2709.52     27.05 o
   0   1  14        3.08        8.77      0.70 o
   1   1  14     3519.48     3669.41     34.13 o
   2   1  14      105.54      119.24      1.96 o
   3   1  14       63.43       69.08      2.58 o
   4   1  14      796.65      728.54      7.94 o
   5   1  14        0.09       12.15      1.57 o
   6   1  14      176.34      164.41      3.14 o
   7   1  14        1.35       10.91      1.64 o
   8   1  14        1.33        9.33      1.92 o
   9   1  14       12.73       19.77      2.42 o
  10   1  14        6.36       12.59      2.61 o
  11   1  14        0.72        2.32      2.46 o
 -11   2  14        0.64       -2.96      2.96 o
 -10   2  14        1.33        9.67      3.08 o
  -9   2  14       16.71       22.29      3.03 o
  -8   2  14       35.25       52.80      3.33 o
  -7   2  14       34.56       40.52      2.66 o
  -6   2  14       17.44       17.75      1.87 o
  -5   2  14       31.70       43.84      2.06 o
  -4   2  14      250.68      264.97      4.57 o
  -3   2  14        0.71        0.56      0.87 o
  -2   2  14     1365.77     1549.80     17.98 o
  -1   2  14      630.85      717.71      9.56 o
   0   2  14     2501.55     2757.56     37.45 o
   1   2  14      461.25      446.92      7.32 o
   3   2  14       49.50       39.56      1.06 o
   4   2  14       18.16       23.31      1.18 o
   5   2  14       44.79       42.31      1.79 o
   6   2  14      339.54      304.32      4.84 o
   7   2  14       10.02        8.57      1.68 o
   8   2  14      160.03      100.19      3.04 o
   9   2  14       22.97       34.20      3.15 o
  10   2  14        6.87       15.15      3.19 o
 -11   3  14       33.69       36.56      5.02 o
 -10   3  14        1.13       -2.42      2.47 o
  -9   3  14      156.72      117.74      4.55 o
  -8   3  14        8.28       14.24      2.45 o
  -7   3  14      163.06      133.93      4.28 o
  -6   3  14      173.23      176.87      4.65 o
  -5   3  14        0.09       13.70      1.89 o
  -4   3  14     1106.44     1079.05     13.09 o
  -3   3  14        1.73        5.97      1.01 o
  -2   3  14      312.71      271.11      4.09 o
  -1   3  14      337.58      325.53      5.08 o
   0   3  14       12.11        5.75      1.20 o
   1   3  14       81.23       81.84      2.36 o
   2   3  14      236.60      230.97      4.68 o
   3   3  14       17.15       26.89      2.73 o
   4   3  14      870.99      786.32     15.39 o
   5   3  14       95.80      117.41      5.36 o
   6   3  14       35.63       43.13      4.83 o
   7   3  14       21.46       74.09      3.69 o
   8   3  14       15.79       30.52      4.11 o
   9   3  14       38.59       51.30      5.43 o
  10   3  14       18.04       16.75      3.80 o
 -10   4  14       41.68       41.58      3.74 o
  -9   4  14       51.17       42.31      3.36 o
  -8   4  14       23.99       33.10      2.89 o
  -7   4  14      170.18      169.98      4.69 o
  -6   4  14       12.07       15.85      2.10 o
  -5   4  14       57.48       83.83      2.97 o
  -4   4  14       99.51       86.34      3.87 o
  -3   4  14      351.79      343.75      7.96 o
  -2   4  14     1063.87      939.99     15.24 o
  -1   4  14      134.17      142.11      7.01 o
   0   4  14      605.36      563.57     11.65 o
   1   4  14      271.98      252.74      7.44 o
   2   4  14      883.28      813.37     15.78 o
   3   4  14       10.42       33.23      3.42 o
   4   4  14      190.82      179.52      6.21 o
   5   4  14       72.59       96.07      5.29 o
   6   4  14       22.18       26.45      4.12 o
   7   4  14       72.12       75.93      6.68 o
   8   4  14       23.08       25.37      4.80 o
   9   4  14        5.13       11.51      4.77 o
  -9   5  14        7.28       22.52      5.70 o
  -8   5  14        0.90        4.14      4.93 o
  -7   5  14        0.09        7.44      4.30 o
  -6   5  14        4.78       20.91      4.52 o
  -5   5  14        1.94       10.08      3.88 o
  -4   5  14       28.01       42.69      4.12 o
  -3   5  14       81.22       85.26      4.91 o
  -2   5  14       61.20       48.11      2.69 o
  -1   5  14      150.80      108.12      6.66 o
   0   5  14        0.01        5.51      3.90 o
   1   5  14       67.84       74.15      4.37 o
   2   5  14       13.22       19.22      3.11 o
   3   5  14       99.63       85.79      4.75 o
   4   5  14        0.45       -1.36      2.78 o
   5   5  14       15.82       23.51      3.87 o
   6   5  14       10.69       18.68      4.63 o
   7   5  14       10.13        6.12      3.99 o
   8   5  14        2.07        6.01      6.89 o
  -8   6  14        0.05       -2.98      4.87 o
  -7   6  14       82.75       91.01      7.17 o
  -6   6  14       21.18       37.19      5.75 o
  -5   6  14      174.70      170.22     10.45 o
  -4   6  14       10.97       16.15      3.69 o
  -3   6  14       63.62       53.52      4.57 o
  -2   6  14       72.10       76.65      4.75 o
  -1   6  14        5.32        2.73      2.34 o
   0   6  14       81.79       92.30      4.21 o
   1   6  14        7.78        4.22      3.05 o
   2   6  14       26.75       44.19      4.14 o
   3   6  14        0.39       -0.45      3.66 o
   4   6  14       36.52       36.47      4.43 o
   5   6  14       11.79       20.78      4.33 o
   6   6  14       11.47       14.68      4.33 o
   7   6  14       23.85       31.23      5.13 o
  -6   7  14       17.32       24.16      5.75 o
  -5   7  14       20.09       13.64      5.34 o
  -4   7  14       11.77       13.16      4.02 o
  -3   7  14        2.46       -2.83      3.32 o
  -2   7  14        7.39        4.21      3.56 o
  -1   7  14        5.38        5.73      2.93 o
   0   7  14        1.68       -1.80      4.04 o
   1   7  14        4.99       -2.10      2.98 o
   2   7  14        4.53        0.96      3.32 o
   3   7  14        3.48        7.04      3.73 o
   4   7  14       12.57        8.18      3.99 o
   5   7  14        0.30        4.35      3.99 o
  -2   8  14        1.41        4.06      5.75 o
  -1   8  14        0.69        1.74      4.93 o
   0   8  14        9.59       26.70      8.71 o
   1   8  14        3.08       -0.58      7.55 o
 -11   1  15        3.89        3.75      3.80 o
 -10   1  15        1.49        1.24      2.89 o
  -9   1  15       85.22       83.19      4.50 o
  -8   1  15       19.88       27.58      2.62 o
  -7   1  15      584.95      498.36      8.25 o
  -6   1  15      310.51      294.75      4.89 o
  -5   1  15        2.47       13.71      1.60 o
  -4   1  15      492.62      465.28      5.59 o
  -3   1  15       86.28       83.93      1.61 o
  -2   1  15      717.83      716.32      8.97 o
   0   1  15      541.92      636.86      6.52 o
   1   1  15     2283.45     2381.37     25.93 o
   2   1  15        7.38       23.05      1.16 o
   3   1  15        0.57       20.70      2.39 o
   4   1  15      474.79      495.48      5.83 o
   5   1  15       73.44       80.31      2.17 o
   6   1  15      352.61      352.16      4.97 o
   7   1  15        6.98       13.32      1.71 o
   8   1  15      145.94      129.18      3.50 o
   9   1  15       57.19       54.39      3.70 o
  10   1  15       10.11        7.56      2.42 o
  11   1  15       29.60       34.25      8.71 o
 -11   2  15        0.49       -2.91      2.91 o
 -10   2  15       68.33       62.52      5.28 o
  -9   2  15       27.16       28.53      3.33 o
  -8   2  15       23.53       24.18      2.94 o
  -7   2  15      119.94      128.46      4.19 o
  -6   2  15       51.28       64.92      2.80 o
  -5   2  15      329.95      334.85      5.61 o
  -4   2  15      248.18      264.47      4.49 o
  -3   2  15       14.62       32.85      1.37 o
  -2   2  15     2421.68     2472.72     30.97 o
  -1   2  15       81.57       84.28      3.32 o
   0   2  15     4830.75     4875.61     64.98 o
   1   2  15      308.92      314.81      5.30 o
   2   2  15      154.62      143.86      2.67 o
   3   2  15       88.00       91.22      1.54 o
   4   2  15       36.92       35.72      1.45 o
   5   2  15        8.42       11.31      1.26 o
   6   2  15       39.99       46.64      2.14 o
   7   2  15        5.83        7.53      1.80 o
   8   2  15       60.22       54.93      3.21 o
   9   2  15        6.22        6.72      2.43 o
  10   2  15        2.11        2.64      2.58 o
 -10   3  15        3.11       -1.86      2.32 o
  -9   3  15        7.52        9.12      2.56 o
  -8   3  15       58.30       46.00      3.27 o
  -7   3  15       25.69       22.17      2.37 o
  -6   3  15        0.65       11.28      2.01 o
  -5   3  15      388.07      297.17      6.07 o
  -4   3  15       16.52       37.24      1.84 o
  -3   3  15       88.44       71.06      1.97 o
  -2   3  15       95.75      103.90      2.03 o
  -1   3  15        0.16        2.07      0.89 o
   0   3  15      329.89      329.88      5.90 o
   1   3  15        3.01        6.47      1.20 o
   2   3  15       55.53       59.39      2.68 o
   3   3  15       46.17       34.00      3.08 o
   4   3  15       95.25      120.76      5.24 o
   5   3  15      315.07      297.45      8.26 o
   6   3  15      276.46      277.05      8.37 o
   7   3  15      253.82      240.23      5.76 o
   8   3  15       20.34       25.60      2.79 o
   9   3  15        8.34       16.83      2.81 o
  10   3  15        0.33        2.02      2.50 o
 -10   4  15        0.36        2.48      2.91 o
  -9   4  15       28.44       44.92      3.65 o
  -8   4  15       40.48       40.52      3.17 o
  -7   4  15       25.53       43.26      3.94 o
  -6   4  15       47.56       53.17      4.17 o
  -5   4  15      589.91      535.23      9.32 o
  -4   4  15       78.89       86.86      3.03 o
  -3   4  15     1562.32     1449.43     21.67 o
  -2   4  15       55.38       79.97      5.79 o
  -1   4  15      294.37      277.87     16.37 o
   0   4  15      596.53      578.49     11.81 o
   1   4  15       14.58       28.72      2.91 o
   2   4  15      691.55      644.46     13.08 o
   3   4  15      716.98      672.69     13.89 o
   4   4  15      146.32      146.74      5.88 o
   5   4  15      627.12      596.98     13.37 o
   6   4  15        0.70       11.22      3.69 o
   7   4  15       87.46       91.08      5.80 o
   8   4  15       74.12       90.02      6.25 o
   9   4  15       10.25       16.06      5.03 o
  -9   5  15       34.39       52.34      6.76 o
  -8   5  15       81.56       70.87      6.94 o
  -7   5  15        0.46       11.66      5.81 o
  -6   5  15      144.15      143.68      7.39 o
  -5   5  15       46.58       61.28     13.64 o
  -4   5  15       86.90       76.94      4.57 o
  -3   5  15      508.87      457.93     10.71 o
  -2   5  15        2.69        1.60      2.06 o
  -1   5  15      465.35      393.96      8.14 o
   0   5  15      596.83      580.78     12.67 o
   1   5  15      170.35      173.38      6.21 o
   2   5  15      322.66      288.62      8.02 o
   3   5  15       82.25       71.16      4.48 o
   4   5  15       56.45       50.73      4.41 o
   5   5  15        2.30       -2.58      2.89 o
   6   5  15       50.44       66.01      8.44 o
   7   5  15       24.17       28.29      4.91 o
   8   5  15        1.17        5.04      4.61 o
  -7   6  15       38.93       42.24     12.19 o
  -6   6  15       12.63       12.91      5.12 o
  -5   6  15       48.20       62.84     10.74 o
  -4   6  15        4.03       -0.19      3.02 o
  -3   6  15       18.00       22.13      3.79 o
  -2   6  15       27.34       28.53      4.54 o
  -1   6  15        7.11        6.07      4.04 o
   0   6  15       44.58       57.19      4.26 o
   1   6  15        3.50        1.23      2.64 o
   2   6  15        7.69       19.65      3.39 o
   3   6  15       32.45       33.55      4.25 o
   4   6  15        0.32       -0.95      3.32 o
   5   6  15       26.79       30.53      4.60 o
   6   6  15       11.40       15.50      4.46 o
   7   6  15        8.91       11.18      4.67 o
  -5   7  15        0.18       -4.30      4.30 o
  -4   7  15       38.95       45.85      5.24 o
  -3   7  15        1.54       -3.45      3.45 o
  -2   7  15       17.81       14.24      3.90 o
  -1   7  15       30.33       32.19      3.76 o
   0   7  15        1.02        6.76      4.46 o
   1   7  15       15.56       17.30      5.81 o
   2   7  15        1.54        2.32      4.24 o
   3   7  15        9.19        9.90      4.07 o
   4   7  15       28.98       34.15      4.89 o
   5   7  15       12.62       16.54      4.57 o
  -1   8  15        4.47        1.16      5.34 o
   0   8  15        3.87        9.29      7.55 o
 -11   0  16        5.27        2.16      4.03 o
 -10   0  16       63.40       70.46      6.39 o
  -9   0  16       15.33       19.76      3.66 o
  -8   0  16      445.74      383.89     22.13 o
  -7   0  16      230.49      236.55      6.64 o
  -6   0  16        6.33       16.49      3.20 o
  -5   0  16      303.19      340.92      7.33 o
  -4   0  16     3342.83     3186.39     49.79 o
  -3   0  16      541.17      555.64      9.77 o
  -2   0  16     3029.16     3018.75     46.58 o
  -1   0  16      864.17      925.48     13.37 o
   0   0  16     5256.06     5264.72     68.94 o
   1   0  16      297.47      301.01      5.10 o
   2   0  16      870.22      825.87     12.15 o
   3   0  16     2691.74     2320.32     31.55 o
   4   0  16      731.54      824.17     12.58 o
   5   0  16     1319.33     1203.21     17.79 o
   6   0  16      266.80      269.20      7.42 o
   7   0  16      476.82      428.03      8.44 o
   8   0  16      229.57      207.61      9.90 o
   9   0  16      122.21      107.49      5.23 o
  10   0  16       82.18       71.72      5.81 o
 -11   1  16       25.08       29.17      5.92 o
 -10   1  16       11.94       18.28      3.53 o
  -9   1  16       49.55       61.11      3.93 o
  -8   1  16        5.65       15.17      2.67 o
  -7   1  16        4.88       23.96      2.59 o
  -6   1  16       60.91       61.86      2.30 o
  -5   1  16      454.75      421.67      6.63 o
  -4   1  16       98.85       97.13      2.01 o
  -3   1  16     1298.37     1220.21     13.96 o
  -2   1  16      427.64      460.09      5.23 o
  -1   1  16     2643.00     2611.88     26.21 o
   0   1  16      818.07      874.08      8.73 o
   1   1  16       27.45       69.50      3.06 o
   2   1  16     1620.89     1546.01     15.06 o
   3   1  16      132.72      173.32      2.88 o
   4   1  16      698.98      712.85      7.86 o
   5   1  16        3.74       15.08      2.03 o
   6   1  16        1.04        5.88      1.25 o
   7   1  16       46.78       57.18      2.50 o
   8   1  16       15.29       21.12      2.07 o
   9   1  16       35.04       39.76      2.94 o
  10   1  16        0.20        8.30      2.41 o
 -11   2  16        1.75        3.78      3.35 o
 -10   2  16        0.20        1.69      4.36 o
  -9   2  16        2.11       -0.03      2.40 o
  -8   2  16      189.40      152.81      4.94 o
  -7   2  16       41.68       44.48      3.03 o
  -6   2  16        1.21        3.92      1.60 o
  -5   2  16       77.84       85.94      2.63 o
  -4   2  16      301.90      272.78      5.87 o
  -3   2  16      260.65      270.29      4.64 o
  -2   2  16      109.73      137.27      4.96 o
  -1   2  16     1233.89     1135.68     14.65 o
   0   2  16     2179.72     2269.35     28.03 o
   1   2  16       41.80       74.91      6.53 o
   2   2  16       54.59       92.40      3.12 o
   3   2  16      200.85      198.64      2.57 o
   4   2  16      169.64      172.77      2.81 o
   5   2  16      129.88      111.22      2.45 o
   6   2  16       91.68       88.02      2.87 o
   7   2  16        9.36        8.98      1.84 o
   8   2  16        1.89       11.77      2.03 o
   9   2  16       15.78       18.42      2.78 o
  10   2  16        2.64        1.36      4.13 o
 -10   3  16       22.76       22.73      3.77 o
  -9   3  16       13.58       16.34      3.29 o
  -8   3  16        1.91        3.22      2.08 o
  -7   3  16        2.29        6.81      2.01 o
  -6   3  16      132.63      125.77      3.98 o
  -5   3  16       35.09       52.83      3.08 o
  -4   3  16      168.47      161.22      3.59 o
  -3   3  16       35.16       42.98      1.73 o
  -2   3  16       30.61       30.70      1.46 o
  -1   3  16      432.81      409.75      9.13 o
   0   3  16       47.81       66.37      3.21 o
   1   3  16      472.71      437.34      7.51 o
   2   3  16      541.96      508.77     20.26 o
   3   3  16      244.40      209.00      4.80 o
   4   3  16      622.20      584.61     12.36 o
   5   3  16       29.65       43.43      4.24 o
   6   3  16      242.47      260.91      8.14 o
   7   3  16      254.07      275.45      6.95 o
   8   3  16       34.69       35.40      2.85 o
   9   3  16       98.56      114.96      5.69 o
  10   3  16        1.18        5.97      2.86 o
 -10   4  16       25.44       29.77      3.67 o
  -9   4  16       47.77       56.98      4.61 o
  -8   4  16        0.34        6.49      2.18 o
  -7   4  16       55.24       62.77      4.69 o
  -6   4  16       63.39       60.86      4.40 o
  -5   4  16      211.37      210.04      5.62 o
  -4   4  16      437.29      398.90      7.35 o
  -3   4  16      763.17      713.55     11.46 o
  -2   4  16      240.64      233.32      4.93 o
  -1   4  16      216.00      174.14      4.63 o
   0   4  16       79.72       93.59      4.37 o
   1   4  16      467.55      409.37      9.42 o
   2   4  16       25.64       40.77      4.82 o
   3   4  16        0.66       28.67      3.39 o
   4   4  16       10.55       16.00      3.50 o
   5   4  16        0.31       23.05      3.90 o
   6   4  16       69.17       72.12      5.24 o
   7   4  16       49.87       55.19      5.36 o
   8   4  16       50.22       64.57      6.03 o
   9   4  16       15.91       17.50      5.13 o
  -9   5  16        0.00        7.99      5.12 o
  -8   5  16        3.19       14.74      5.12 o
  -7   5  16       14.33       14.34      4.71 o
  -6   5  16        1.53       10.45      4.64 o
  -5   5  16        0.00        3.72      3.47 o
  -4   5  16       83.30       83.71      4.80 o
  -3   5  16        0.04       21.02      4.00 o
  -2   5  16        8.39        8.01      2.67 o
  -1   5  16      128.21      130.70      4.49 o
   0   5  16        0.86       12.37      2.87 o
   1   5  16      188.90      161.15      5.93 o
   2   5  16        0.42        4.13      2.64 o
   3   5  16        2.44        2.57      2.86 o
   4   5  16       46.91       56.68      4.60 o
   5   5  16        0.03        0.67      3.20 o
   6   5  16       15.07       21.86      4.24 o
   7   5  16        5.58        3.19      4.12 o
   8   5  16        5.83        4.54      4.46 o
  -7   6  16       76.93      107.14      7.80 o
  -6   6  16        1.25        5.68      4.71 o
  -5   6  16       88.31       94.14      6.97 o
  -4   6  16        6.03        6.97      3.35 o
  -3   6  16       34.25       39.86      4.12 o
  -2   6  16       65.50       73.86      4.77 o
  -1   6  16       13.65       19.36      4.60 o
   0   6  16       41.76       56.36      6.27 o
   1   6  16       52.24       46.60      4.42 o
   2   6  16       33.54       31.93      3.97 o
   3   6  16       34.27       42.88      4.48 o
   4   6  16       31.39       29.97      4.27 o
   5   6  16       22.29       27.09      4.43 o
   6   6  16        0.82        0.85      3.99 o
   7   6  16        0.33       -2.29      4.24 o
  -5   7  16        1.39        3.19      4.93 o
  -4   7  16       20.12       13.33      4.33 o
  -3   7  16        0.32       -2.56      3.54 o
  -2   7  16       12.91       19.86      4.09 o
  -1   7  16        1.82        2.70      2.88 o
   0   7  16        0.51        2.32      6.97 o
   1   7  16        0.04        4.43      4.46 o
   2   7  16       39.53       36.08      6.12 o
   3   7  16        0.09        2.36      3.54 o
   4   7  16       26.80       32.12      4.75 o
   5   7  16        6.76        6.90      5.12 o
 -11   1  17        0.03        3.05      5.85 o
 -10   1  17      103.72      105.41      5.49 o
  -9   1  17      209.97      186.36      5.78 o
  -8   1  17      289.60      272.06      7.54 o
  -7   1  17      242.20      243.15      5.86 o
  -6   1  17      335.85      307.39      5.60 o
  -5   1  17      613.42      625.67      8.21 o
  -4   1  17        1.34        7.09      1.00 o
  -3   1  17      937.86      969.98     11.28 o
  -2   1  17      528.82      549.55      6.11 o
  -1   1  17     2513.98     2527.05     25.45 o
   0   1  17       45.34       55.31      3.36 o
   1   1  17      131.54      150.52      2.20 o
   2   1  17      706.72      696.99      7.40 o
   3   1  17     2459.00     2451.28     23.54 o
   4   1  17      821.80      784.67      8.60 o
   5   1  17      692.72      658.66      7.63 o
   6   1  17      131.87      103.56      2.56 o
   7   1  17      107.32      101.90      2.99 o
   8   1  17       75.34       58.52      2.85 o
   9   1  17       31.45       40.40      2.90 o
  10   1  17       28.09       52.41      3.50 o
 -11   2  17       19.22       20.85      4.29 o
 -10   2  17        0.90       -3.12      3.12 o
  -9   2  17        6.06       13.12      2.99 o
  -8   2  17       49.89       61.94      4.27 o
  -7   2  17        7.00       16.91      2.47 o
  -6   2  17       79.20       78.55      3.17 o
  -5   2  17        7.16        9.84      1.76 o
  -4   2  17      107.51      113.48      3.73 o
  -3   2  17       18.09       32.45      1.70 o
  -2   2  17     1214.27     1143.38     15.18 o
  -1   2  17     1842.88     1857.64     26.26 o
   0   2  17      760.98      826.99     11.00 o
   1   2  17      410.82      496.38      8.30 o
   2   2  17      105.04      142.36      3.16 o
   3   2  17      176.58      162.63      2.66 o
   4   2  17       40.81       35.52      1.49 o
   5   2  17      400.68      361.29      5.23 o
   6   2  17      140.68      124.38      3.37 o
   7   2  17       41.73       33.56      2.64 o
   8   2  17      126.00      107.42      3.58 o
   9   2  17       11.24       23.47      2.89 o
  10   2  17       10.57        9.19      3.36 o
 -10   3  17        2.79        0.20      2.60 o
  -9   3  17        0.02       -0.99      2.25 o
  -8   3  17        9.55        9.18      2.37 o
  -7   3  17        1.29       11.27      2.12 o
  -6   3  17      163.81      136.69      4.18 o
  -5   3  17       17.41       23.71      3.40 o
  -4   3  17        0.45        4.27      1.40 o
  -3   3  17       53.52       64.54      2.29 o
  -2   3  17       64.82       63.94      3.45 o
  -1   3  17      591.35      521.85      8.57 o
   0   3  17      459.77      400.55      6.95 o
   1   3  17      516.91      446.91      7.70 o
   2   3  17        1.24       12.28      1.71 o
   3   3  17        5.12        4.38      1.68 o
   4   3  17       42.92       65.89      5.68 o
   5   3  17        4.69        8.92      6.65 o
   6   3  17        6.94       19.76      3.99 o
   7   3  17       11.49       41.31      3.55 o
   8   3  17        5.05       11.87      2.93 o
   9   3  17       43.56       74.77      4.22 o
 -10   4  17        5.14        8.05      3.29 o
  -9   4  17       80.85       95.22      4.35 o
  -8   4  17        3.05        6.91      3.02 o
  -7   4  17       70.96       75.11      6.35 o
  -6   4  17       18.68       36.10      2.83 o
  -5   4  17      142.16      153.68      6.53 o
  -4   4  17       17.76       31.17      3.64 o
  -3   4  17       54.29       78.71      3.07 o
  -2   4  17      335.51      301.22      5.98 o
  -1   4  17      370.83      335.02      8.17 o
   0   4  17      352.72      341.78      8.23 o
   1   4  17      559.49      547.27     11.54 o
   2   4  17        0.81       -0.21      2.30 o
   3   4  17      691.29      693.76     15.34 o
   4   4  17       52.20       49.84      4.41 o
   5   4  17      108.93      107.77      5.56 o
   6   4  17      125.69      124.66      6.12 o
   7   4  17        0.33        0.17      3.79 o
   8   4  17       84.60      105.34      6.69 o
   9   4  17        2.96       -1.52      4.57 o
  -9   5  17       13.80       11.98      5.70 o
  -8   5  17       12.39       16.86      5.12 o
  -7   5  17       38.97       55.52      6.12 o
  -6   5  17        0.05        2.57      6.39 o
  -5   5  17      101.68      105.89      9.29 o
  -4   5  17       21.34       23.81      3.35 o
  -3   5  17      160.43      155.40      6.47 o
  -2   5  17       60.67       62.76      3.84 o
  -1   5  17       87.16       80.48      7.55 o
   0   5  17      396.19      358.00      9.15 o
   1   5  17       32.03       25.79      3.27 o
   2   5  17      105.74       92.16      4.88 o
   3   5  17       14.05       12.57      3.15 o
   4   5  17       52.50       51.01      4.53 o
   5   5  17        6.15        5.49      3.32 o
   6   5  17        3.39        6.24      3.79 o
   7   5  17       32.52       29.74      5.01 o
   8   5  17        7.78        9.99      4.80 o
  -7   6  17       28.09       45.46      6.35 o
  -6   6  17        3.95        0.58      4.52 o
  -5   6  17       24.60       38.61      5.75 o
  -4   6  17        0.22        3.10      3.02 o
  -3   6  17        0.18       -2.78      2.78 o
  -2   6  17       75.83       85.12      4.95 o
  -1   6  17        3.13        5.22      4.04 o
   0   6  17       19.97       37.00      5.57 o
   1   6  17       35.46       40.04      4.02 o
   2   6  17        0.39        0.14      2.87 o
   3   6  17       27.16       30.27      4.00 o
   4   6  17        5.15        5.40      3.39 o
   5   6  17        3.51        7.14      3.87 o
   6   6  17        1.08       -0.75      4.83 o
  -5   7  17       22.36       32.17      5.94 o
  -4   7  17       32.27       29.22      5.02 o
  -3   7  17       40.23       37.42      4.80 o
  -2   7  17        6.96       12.61      3.79 o
  -1   7  17       30.94       20.77      5.23 o
   0   7  17       76.99       95.86      8.23 o
   1   7  17        0.26        1.79      4.71 o
   2   7  17       67.21       77.57      7.81 o
   3   7  17        1.98        1.81      3.66 o
   4   7  17       14.89       20.78      4.52 o
 -11   0  18       44.11       55.01      6.23 o
 -10   0  18        0.23       -3.06      4.93 o
  -9   0  18      218.44      202.46     11.03 o
  -8   0  18       13.67       17.91      4.04 o
  -7   0  18      413.10      399.36      9.09 o
  -6   0  18     1273.55     1217.08     21.02 o
  -5   0  18      379.17      379.86     16.06 o
  -4   0  18     2719.07     2695.34     42.31 o
  -3   0  18       54.44       83.82      4.33 o
  -2   0  18      800.62      723.84     12.13 o
  -1   0  18     1562.06     1510.37     21.29 o
   0   0  18      637.86      574.05      8.68 o
   1   0  18     2137.41     2042.87     27.76 o
   2   0  18     1139.09     1308.97     18.45 o
   3   0  18      776.07      793.72     12.00 o
   4   0  18     2435.21     2411.25     33.07 o
   5   0  18       61.06       69.01      3.07 o
   6   0  18      276.15      257.22      5.80 o
   7   0  18      101.73       94.30      3.77 o
   8   0  18        0.56       -1.42      3.34 o
   9   0  18        0.10        4.82      3.22 o
  10   0  18        1.93        6.88      3.45 o
 -11   1  18        1.09        1.10      3.64 o
 -10   1  18        7.20       13.75      4.06 o
  -9   1  18       20.50       30.49      3.64 o
  -8   1  18       82.56       91.87      4.12 o
  -7   1  18      221.72      237.43      6.92 o
  -6   1  18       23.57       43.32      2.75 o
  -5   1  18       78.83       88.76      2.63 o
  -4   1  18      149.31      161.66      2.89 o
  -3   1  18       20.74       30.59      1.73 o
  -2   1  18       46.32       57.27      2.17 o
  -1   1  18      325.15      328.16      4.09 o
   0   1  18       40.79       52.58      2.17 o
   1   1  18      305.88      294.95      3.87 o
   2   1  18      135.10      145.24      2.39 o
   3   1  18      137.06      163.43      2.73 o
   4   1  18       84.16      105.23      2.85 o
   5   1  18        3.45       15.37      1.86 o
   6   1  18        0.00       -0.35      1.14 o
   7   1  18      191.16      182.43      3.59 o
   8   1  18        0.09        0.96      1.64 o
   9   1  18       37.64       37.36      2.94 o
  10   1  18       15.63       34.78      3.33 o
 -11   2  18        6.87       17.67      5.12 o
 -10   2  18        0.25       -0.50      3.44 o
  -9   2  18        6.42        3.87      2.79 o
  -8   2  18       28.75       29.23      3.03 o
  -7   2  18       33.42       44.33      3.03 o
  -6   2  18       85.28       84.85      3.26 o
  -5   2  18       11.11        7.92      1.63 o
  -4   2  18      179.27      182.20      4.82 o
  -3   2  18      346.59      355.17      5.68 o
  -2   2  18     1454.52     1409.41     19.50 o
  -1   2  18      488.38      526.18      8.66 o
   0   2  18     2514.40     2514.07     41.03 o
   1   2  18      314.15      338.19      5.24 o
   2   2  18        2.14        5.64      0.94 o
   3   2  18      250.92      228.65      2.88 o
   4   2  18       10.88       11.46      1.35 o
   5   2  18        0.09       12.78      2.27 o
   6   2  18        1.93        7.76      1.67 o
   7   2  18        3.97        2.61      1.72 o
   8   2  18       20.07       30.13      2.53 o
   9   2  18        2.53        5.38      2.50 o
  10   2  18        1.33        1.07      3.07 o
 -10   3  18       38.23       46.65      3.93 o
  -9   3  18       15.41       21.41      3.08 o
  -8   3  18       32.44       42.59      3.26 o
  -7   3  18       63.51       72.02      3.43 o
  -6   3  18       16.52       24.64      2.37 o
  -5   3  18       68.46       59.54      5.53 o
  -4   3  18       91.07       76.24      2.68 o
  -3   3  18      267.29      235.93      4.41 o
  -2   3  18      156.36      128.48      3.54 o
  -1   3  18       96.49      106.96      2.84 o
   0   3  18      384.83      342.30      6.35 o
   1   3  18       10.19       19.48      1.83 o
   2   3  18      612.04      550.93     12.48 o
   3   3  18      287.56      261.50      5.70 o
   4   3  18      382.89      377.31      9.37 o
   5   3  18      258.65      232.63      7.48 o
   6   3  18       14.61       16.43      3.90 o
   7   3  18      199.14      200.22      7.71 o
   8   3  18       21.95       32.38      3.02 o
   9   3  18       57.81       65.36      5.70 o
  -9   4  18        2.21       12.70      3.22 o
  -8   4  18       58.68       66.87      7.64 o
  -7   4  18       23.89       28.52      3.12 o
  -6   4  18       67.37       73.37      3.60 o
  -5   4  18       12.68       23.12      2.40 o
  -4   4  18        6.78        5.49      2.18 o
  -3   4  18        6.71       20.88      3.10 o
  -2   4  18      106.23       94.28      3.16 o
  -1   4  18      105.41      126.73      6.61 o
   0   4  18      203.77      200.63      6.03 o
   1   4  18        4.31       14.14      2.55 o
   2   4  18        1.99       -0.84      2.46 o
   3   4  18       34.23       33.67      3.73 o
   4   4  18       28.97       31.32      3.99 o
   5   4  18        8.83       13.16      3.69 o
   6   4  18       23.19       39.60      4.57 o
   7   4  18        0.69        2.52      4.02 o
   8   4  18        1.65       11.05      4.67 o
   9   4  18        0.26        3.47      4.79 o
  -8   5  18        5.01        8.87      5.12 o
  -7   5  18       36.31       33.89      5.53 o
  -6   5  18        2.00        9.11      4.04 o
  -5   5  18       70.17       72.27      5.94 o
  -4   5  18       16.30       18.59      3.12 o
  -3   5  18        1.13        4.69      2.78 o
  -2   5  18       50.45       59.05      5.98 o
  -1   5  18        0.51        0.65      3.63 o
   0   5  18        0.14        7.93      3.63 o
   1   5  18       31.92       34.44      4.29 o
   2   5  18        5.55       11.00      2.95 o
   3   5  18        5.02        0.81      2.81 o
   4   5  18       10.97       14.75      3.45 o
   5   5  18        0.05        1.29      3.32 o
   6   5  18        5.11       -0.58      4.10 o
   7   5  18        1.17       -1.80      4.12 o
   8   5  18        0.21       -3.06      4.33 o
  -7   6  18        0.61        5.67      5.12 o
  -6   6  18        3.46        6.01      4.71 o
  -5   6  18        0.62        3.54      4.93 o
  -4   6  18       26.96       24.56      3.87 o
  -3   6  18        6.23        4.20      3.12 o
  -2   6  18       65.19       73.53      4.77 o
  -1   6  18      142.64      102.83      7.55 o
   0   6  18       21.70       14.95      4.72 o
   1   6  18      101.72       88.84      7.55 o
   2   6  18        1.56       -0.81      2.81 o
   3   6  18       20.89       23.87      3.91 o
   4   6  18        2.51        0.79      3.26 o
   5   6  18        1.62       -3.21      3.32 o
   6   6  18       29.28       24.08      5.01 o
  -5   7  18        6.23        0.27      4.87 o
  -4   7  18        0.92       -3.54      3.54 o
  -3   7  18        3.49        4.85      3.90 o
  -2   7  18        6.94       15.22      3.99 o
  -1   7  18        1.90        5.62      3.56 o
   0   7  18       49.65       63.66      7.52 o
   1   7  18        0.07        2.42      4.87 o
   2   7  18       40.74       44.14      6.76 o
   3   7  18        1.19        5.83      5.12 o
   4   7  18       13.77       25.50      6.12 o
 -11   1  19        9.76       12.98      4.01 o
 -10   1  19       26.68       27.38      5.45 o
  -9   1  19       27.51       39.96      4.29 o
  -8   1  19        0.01        9.44      2.63 o
  -7   1  19       43.89       58.84      3.93 o
  -6   1  19       14.50       26.39      2.51 o
  -5   1  19      197.75      194.18      3.93 o
  -4   1  19      520.07      478.21      7.17 o
  -3   1  19       54.96      100.43      2.68 o
  -2   1  19      275.57      226.01      3.01 o
  -1   1  19       20.89       22.87      1.03 o
   0   1  19        4.08        2.95      1.12 o
   1   1  19      420.42      409.26      4.42 o
   2   1  19      714.61      669.84      7.21 o
   3   1  19      737.47      681.88      7.52 o
   4   1  19       27.81       30.09      1.50 o
   5   1  19      233.81      211.64      3.57 o
   6   1  19       31.20       30.32      1.86 o
   7   1  19       38.50       55.77      2.39 o
   8   1  19        6.81        3.53      1.78 o
   9   1  19        5.43       10.87      2.46 o
  10   1  19       38.02       50.62      3.59 o
 -11   2  19       30.19       41.07      5.02 o
 -10   2  19       18.18       15.47      3.85 o
  -9   2  19        5.38        5.28      2.85 o
  -8   2  19      117.84      118.38      4.35 o
  -7   2  19        3.26        2.50      2.05 o
  -6   2  19      117.60      105.62      3.77 o
  -5   2  19        0.75        1.80      1.46 o
  -4   2  19      144.20      112.45      3.80 o
  -3   2  19       28.67       50.48      1.94 o
  -2   2  19       70.46       77.20      2.35 o
  -1   2  19      299.79      325.72      5.99 o
   0   2  19        5.56       30.84      3.71 o
   1   2  19       20.91       35.18      2.03 o
   2   2  19       77.27       77.35      2.44 o
   3   2  19      510.31      484.40      6.12 o
   4   2  19        0.38        1.15      1.06 o
   5   2  19      131.63      135.21      4.30 o
   6   2  19        2.63        1.24      2.14 o
   7   2  19       17.92       28.46      3.20 o
   8   2  19       60.78       61.06      3.43 o
   9   2  19       22.85       25.93      2.95 o
  10   2  19        0.00        6.16      4.52 o
 -10   3  19        0.04       -0.14      2.65 o
  -9   3  19        2.32        4.66      2.67 o
  -8   3  19       51.57       47.97      3.40 o
  -7   3  19        2.80        7.57      2.12 o
  -6   3  19       82.48       78.62      3.31 o
  -5   3  19        0.05        0.54      1.63 o
  -4   3  19       39.63       45.46      2.29 o
  -3   3  19        1.30        2.13      2.09 o
  -2   3  19       58.34       79.20      6.03 o
  -1   3  19      261.84      248.47      6.08 o
   0   3  19       78.40       84.17      2.90 o
   1   3  19       40.42       58.78      2.55 o
   2   3  19      176.96      202.53      5.36 o
   3   3  19      128.47      124.62      3.31 o
   4   3  19        7.13       19.91      3.44 o
   5   3  19        9.12       15.22      3.56 o
   6   3  19       56.45       53.88      5.03 o
   7   3  19       31.31       58.74      5.36 o
   8   3  19        3.71       14.86      3.96 o
   9   3  19        0.13        8.39      2.47 o
  -9   4  19       32.04       40.95      4.01 o
  -8   4  19       65.43       78.78      4.48 o
  -7   4  19        0.62        6.21      2.78 o
  -6   4  19      190.83      192.35      5.55 o
  -5   4  19      171.12      154.03      4.82 o
  -4   4  19      104.71       93.06      3.25 o
  -3   4  19      742.66      734.66     14.24 o
  -2   4  19        1.90       -1.35      2.93 o
  -1   4  19      494.78      507.51     10.26 o
   0   4  19      239.11      249.36      5.07 o
   1   4  19      226.85      211.03      6.27 o
   2   4  19      172.45      179.44      6.21 o
   3   4  19       20.36       23.48      3.45 o
   4   4  19       84.39       80.98      4.82 o
   5   4  19        6.61       16.44      4.01 o
   6   4  19      135.21      134.98      6.59 o
   7   4  19        5.72        7.77      4.24 o
   8   4  19       68.41       65.80      6.35 o
  -8   5  19       11.27        4.64      4.93 o
  -7   5  19       31.40       38.74      5.70 o
  -6   5  19       36.98       51.71      5.70 o
  -5   5  19       29.18       31.43      4.87 o
  -4   5  19        0.01        0.21      2.55 o
  -3   5  19       34.76       39.81      4.02 o
  -2   5  19       67.19       63.39     10.29 o
  -1   5  19       11.45        6.05      4.64 o
   0   5  19      118.69      112.04      6.83 o
   1   5  19        0.03       -0.82      3.47 o
   2   5  19       47.83       49.43      4.02 o
   3   5  19        0.71        1.74      2.86 o
   4   5  19        9.92        9.03      3.32 o
   5   5  19       26.64       26.93      4.41 o
   6   5  19        2.19       -0.03      3.79 o
   7   5  19       14.58       15.50      6.06 o
  -7   6  19       17.51       29.55      6.16 o
  -6   6  19        0.92        0.29      4.52 o
  -5   6  19        0.56        2.60      4.30 o
  -4   6  19       22.22       18.51      5.08 o
  -3   6  19        0.76        1.92      3.12 o
  -2   6  19       20.57       14.46      3.45 o
  -1   6  19        0.10        8.21      4.18 o
   0   6  19        6.86        5.25      4.30 o
   1   6  19        4.41        0.70      3.88 o
   2   6  19        7.95       12.75      4.71 o
   3   6  19        0.02       -3.05      3.05 o
   4   6  19        1.34       -2.78      3.53 o
   5   6  19        4.37        3.87      3.99 o
   6   6  19        0.25        5.20      4.21 o
  -5   7  19        6.13        6.13      5.12 o
  -4   7  19       13.76       20.92      4.57 o
  -3   7  19        4.29        6.13      4.24 o
  -2   7  19       84.60      103.71      6.15 o
  -1   7  19        4.17        1.68      3.45 o
   0   7  19       32.44       47.37      6.97 o
   1   7  19       54.68       56.65      7.10 o
   2   7  19        2.25       -0.03      4.71 o
   3   7  19       18.37       16.91      5.86 o
   4   7  19        4.59       20.47      6.12 o
 -11   0  20       43.80       37.73     11.03 o
 -10   0  20       51.22       53.96      5.80 o
  -9   0  20       10.79       14.61      4.18 o
  -8   0  20       73.19       65.89      5.26 o
  -7   0  20       24.42       24.13      3.76 o
  -6   0  20      210.02      190.32      7.26 o
  -5   0  20       22.62       19.81      2.90 o
  -4   0  20      648.80      648.44     11.67 o
  -3   0  20     1003.41      988.68     16.55 o
  -2   0  20      269.39      299.22      5.84 o
  -1   0  20      527.38      510.90      8.06 o
   0   0  20       15.06       19.12      1.51 o
   1   0  20      344.97      384.81      6.46 o
   2   0  20      728.84      663.86     10.24 o
   3   0  20        0.83       32.38      3.27 o
   4   0  20      742.86      680.39     10.90 o
   5   0  20       54.10       50.99      2.83 o
   6   0  20       92.04       74.26      3.30 o
   7   0  20       19.95       22.89      2.74 o
   8   0  20        0.01        2.37      2.31 o
   9   0  20       78.37       70.25      4.72 o
  10   0  20       37.32       44.71      4.72 o
 -11   1  20        7.02        8.70      3.83 o
 -10   1  20        6.74       14.15      3.60 o
  -9   1  20      204.36      205.54      7.09 o
  -8   1  20        0.01        1.48      2.66 o
  -7   1  20      230.27      257.15      6.15 o
  -6   1  20        8.26        8.69      2.10 o
  -5   1  20       94.58      101.11      2.84 o
  -4   1  20      219.12      248.57      4.45 o
  -3   1  20       73.38       82.72      2.27 o
  -2   1  20       59.58       70.94      1.62 o
  -1   1  20        0.17        5.56      1.03 o
   0   1  20      196.76      206.50      2.77 o
   1   1  20      284.06      274.25      3.30 o
   2   1  20        1.89       13.99      1.13 o
   3   1  20       70.05       80.02      2.01 o
   4   1  20        9.76       10.19      1.37 o
   5   1  20       57.77       60.04      2.12 o
   6   1  20        4.35        4.89      1.41 o
   7   1  20       62.62       63.13      2.41 o
   8   1  20        0.23        1.23      1.74 o
   9   1  20        1.12        3.44      2.23 o
  10   1  20       20.51       29.96      3.17 o
 -10   2  20       28.83       33.94      4.38 o
  -9   2  20        0.00       -2.05      2.71 o
  -8   2  20       67.79       65.02      3.52 o
  -7   2  20       17.61       14.27      2.40 o
  -6   2  20      106.96       93.34      3.51 o
  -5   2  20       54.04       63.04      2.83 o
  -4   2  20        7.12        6.71      2.35 o
  -3   2  20       35.53       33.87      2.00 o
  -2   2  20       21.63       26.72      2.73 o
  -1   2  20      236.63      242.14      4.86 o
   0   2  20       67.47       68.05      2.06 o
   1   2  20        9.39        4.83      1.24 o
   2   2  20        0.15       -0.54      1.28 o
   3   2  20      360.77      342.13      4.73 o
   4   2  20       58.05       56.03      2.32 o
   5   2  20      501.39      456.84      6.83 o
   6   2  20      103.99       87.40      2.90 o
   7   2  20        5.36        7.99      2.17 o
   8   2  20        8.58        9.01      2.81 o
   9   2  20       17.53       26.41      2.99 o
  10   2  20        1.09        0.75      2.80 o
 -10   3  20       22.70       24.41      4.01 o
  -9   3  20       54.31       67.17      4.05 o
  -8   3  20        0.35        4.71      2.40 o
  -7   3  20      136.34      141.30      4.58 o
  -6   3  20       68.97       74.53      3.50 o
  -5   3  20       54.68       51.74      2.70 o
  -4   3  20      356.49      372.78      6.40 o
  -3   3  20       93.77       90.25      3.24 o
  -2   3  20      617.22      583.35     10.16 o
  -1   3  20      115.95      122.60      4.25 o
   0   3  20       63.70       62.05      3.94 o
   1   3  20      194.53      196.11      4.58 o
   2   3  20       34.68       50.65      3.31 o
   3   3  20       62.83       65.01      3.54 o
   4   3  20       12.07       41.06      2.92 o
   5   3  20       18.67       26.19      3.90 o
   6   3  20       27.24       32.39      4.33 o
   7   3  20      161.84      138.51      8.29 o
   8   3  20        0.05        0.42      4.07 o
   9   3  20        3.67        8.72      2.50 o
  -9   4  20        3.46        5.10      4.95 o
  -8   4  20        8.87       20.29      3.18 o
  -7   4  20       27.77       39.99      3.53 o
  -6   4  20        4.65        8.91      2.55 o
  -5   4  20        7.87       18.44      4.48 o
  -4   4  20        6.50        6.74      1.78 o
  -3   4  20       44.32       49.41      3.84 o
  -2   4  20        7.68       13.28      4.27 o
  -1   4  20        3.84       21.99      2.40 o
   0   4  20        0.13        0.42      1.49 o
   1   4  20       30.43       37.29      2.18 o
   2   4  20      135.08      149.40      5.52 o
   3   4  20       24.86       18.34      3.45 o
   4   4  20        1.95        4.25      3.19 o
   5   4  20      128.01      120.96      5.77 o
   6   4  20        3.52       16.10      4.12 o
   7   4  20        3.48        2.92      4.24 o
   8   4  20        0.96        3.75      4.55 o
  -8   5  20        2.23        6.30      2.11 o
  -7   5  20        3.74        4.06      4.52 o
  -6   5  20        1.99        7.31      4.04 o
  -5   5  20        2.95        1.88      3.47 o
  -4   5  20       12.77        7.55      3.02 o
  -3   5  20       12.42       12.33      3.25 o
  -2   5  20        3.48        7.12      3.20 o
  -1   5  20        0.65        1.74      3.76 o
   0   5  20        2.24        6.12      4.04 o
   1   5  20        6.13        8.91      4.04 o
   2   5  20       17.10       21.63      3.27 o
   3   5  20       14.10       19.30      3.39 o
   4   5  20        3.27        2.50      3.12 o
   5   5  20        0.55       -0.76      3.45 o
   6   5  20        0.03        0.39      4.02 o
   7   5  20        9.54       10.38      4.57 o
  -7   6  20       24.44       41.40      6.12 o
  -6   6  20       21.49       22.77      5.53 o
  -5   6  20       30.77       42.32      5.94 o
  -4   6  20       38.83       43.67      4.57 o
  -3   6  20       51.70       48.69      4.67 o
  -2   6  20       22.61       26.06      4.80 o
  -1   6  20       22.54       26.09      5.44 o
   0   6  20       12.28       15.82      4.72 o
   1   6  20        0.44       -1.65      4.93 o
   2   6  20       27.33       21.02      6.10 o
   3   6  20        0.66       -3.47      3.47 o
   4   6  20       16.64        9.89      3.80 o
   5   6  20        4.35       -3.66      4.83 o
   6   6  20       10.92        4.62      4.46 o
  -4   7  20       51.75       50.91      5.36 o
  -3   7  20        1.33        3.98      3.90 o
  -2   7  20       46.51       57.27      9.35 o
  -1   7  20        0.72       -0.68      3.44 o
   0   7  20       21.85       33.52      6.53 o
   1   7  20        2.76        0.73      4.71 o
   2   7  20        8.23        8.17      5.12 o
   3   7  20        7.27        4.78      5.29 o
 -11   1  21       67.19       81.29      5.83 o
 -10   1  21       14.61       12.73      3.87 o
  -9   1  21       67.70       83.74      5.00 o
  -8   1  21       44.07       59.75      5.35 o
  -7   1  21      206.93      199.78      6.40 o
  -6   1  21       96.32       91.08      3.44 o
  -5   1  21       20.56       32.51      2.35 o
  -4   1  21      583.16      560.57      8.20 o
  -3   1  21      304.13      335.74      4.75 o
  -2   1  21      358.45      369.27      4.87 o
  -1   1  21        0.59        5.52      0.74 o
   0   1  21     1676.91     1660.82     18.15 o
   1   1  21       10.74       24.34      2.62 o
   2   1  21      280.27      255.41      3.95 o
   3   1  21      492.57      471.78      5.66 o
   4   1  21      120.24      115.05      2.50 o
   5   1  21      217.71      212.64      3.68 o
   6   1  21       29.73       32.53      2.22 o
   7   1  21       18.60       25.08      1.98 o
   8   1  21       19.65       21.63      2.31 o
   9   1  21       13.54       11.54      2.47 o
  10   1  21        8.60       13.70      2.67 o
 -10   2  21       33.86       36.59      4.34 o
  -9   2  21        1.01        1.68      2.95 o
  -8   2  21      198.91      171.12      5.23 o
  -7   2  21        2.14        4.21      2.09 o
  -6   2  21      196.98      171.99      4.68 o
  -5   2  21       97.73       95.97      4.00 o
  -4   2  21       18.23        6.72      2.35 o
  -3   2  21      300.75      320.39      6.05 o
  -2   2  21       14.12       18.20      1.70 o
  -1   2  21       18.89       28.98      1.87 o
   0   2  21      379.01      386.54      5.89 o
   1   2  21        0.02        0.76      1.42 o
   2   2  21        8.70       17.00      1.90 o
   3   2  21        4.12       29.44      2.27 o
   4   2  21      235.40      237.28      4.25 o
   5   2  21      218.74      228.49      4.43 o
   6   2  21        5.37       13.82      2.94 o
   7   2  21       36.52       34.70      3.62 o
   8   2  21        5.75        7.73      2.46 o
   9   2  21       30.86       33.79      3.22 o
 -10   3  21        0.07       -3.73      3.73 o
  -9   3  21        8.21       14.24      3.03 o
  -8   3  21       16.83       20.02      2.87 o
  -7   3  21       38.82       62.98      3.40 o
  -6   3  21       18.30       20.10      2.36 o
  -5   3  21       10.16       12.54      2.51 o
  -4   3  21      851.75      807.81     12.90 o
  -3   3  21       25.75       33.34      3.17 o
  -2   3  21      561.95      529.21      9.42 o
  -1   3  21      181.83      212.79     10.89 o
   0   3  21        0.00       -1.87      1.87 o
   1   3  21        0.58        3.68      1.63 o
   2   3  21      195.61      189.76      4.71 o
   3   3  21        4.22        8.43      1.74 o
   4   3  21      793.27      742.58     12.55 o
   5   3  21        1.11        1.06      3.12 o
   6   3  21       63.90       58.59      5.24 o
   7   3  21        0.40        4.42      3.91 o
   8   3  21        9.40       20.20      4.97 o
   9   3  21       20.55       40.08      2.97 o
  -9   4  21        4.25       -2.52      2.96 o
  -8   4  21       20.20       31.58      4.43 o
  -7   4  21       46.62       53.64      5.28 o
  -6   4  21        0.09        3.57      2.58 o
  -5   4  21      173.04      163.91      5.29 o
  -4   4  21      117.62      102.18      5.47 o
  -3   4  21      263.65      237.32      5.32 o
  -2   4  21      131.79      112.30      3.72 o
  -1   4  21       42.40       38.16      4.21 o
   0   4  21       41.82       42.57      5.43 o
   1   4  21        5.27        8.87      1.98 o
   2   4  21       43.27       35.07      3.77 o
   3   4  21       10.46       23.68      3.56 o
   4   4  21       60.57       71.74      5.04 o
   5   4  21        0.37        0.34      3.45 o
   6   4  21       80.45       86.67      6.23 o
   7   4  21        7.23        8.47      4.60 o
   8   4  21        5.00        1.41      4.87 o
  -8   5  21       19.07       17.12      3.49 o
  -7   5  21       20.68       19.06      2.52 o
  -6   5  21       24.66       32.06      5.53 o
  -5   5  21       51.87       47.87      5.51 o
  -4   5  21       27.79       21.50      3.45 o
  -3   5  21       45.04       52.87      4.24 o
  -2   5  21      104.80       90.20      5.39 o
  -1   5  21       30.20       31.20      5.26 o
   0   5  21       32.32       32.31      5.15 o
   1   5  21       94.35       99.06     10.45 o
   2   5  21        6.69       14.04      4.93 o
   3   5  21      106.50      104.69      5.38 o
   4   5  21        7.19        2.21      3.50 o
   5   5  21       45.44       30.89      4.67 o
   6   5  21       57.84       69.73      5.98 o
   7   5  21        3.90       10.00      4.91 o
  -7   6  21        3.81       14.51      8.13 o
  -6   6  21        0.37        3.85      4.46 o
  -5   6  21       10.16       12.79      5.12 o
  -4   6  21        0.01        2.52      3.35 o
  -3   6  21        4.29        4.13      3.23 o
  -2   6  21       24.32       24.50      3.90 o
  -1   6  21        4.22        7.44      4.46 o
   0   6  21       23.89       23.44      5.15 o
   1   6  21        0.18        0.08      5.51 o
   2   6  21        3.38        4.06      4.30 o
   3   6  21        0.10       -3.88      3.88 o
   4   6  21        0.06        2.93      4.71 o
   5   6  21        0.07       -1.54      3.79 o
   6   6  21        0.74        4.06      8.13 o
  -4   7  21        7.95       16.26      4.33 o
  -3   7  21        4.72        7.34      3.90 o
  -2   7  21        2.23        7.51      3.90 o
  -1   7  21       15.90        7.00      3.97 o
   0   7  21        9.74        5.81      5.44 o
   1   7  21        8.78       10.45      5.44 o
   2   7  21        0.04        0.44      4.87 o
   3   7  21        0.08       -4.46      4.46 o
 -11   0  22        5.72        8.13      9.29 o
 -10   0  22       55.20       56.31     10.45 o
  -9   0  22       15.44       17.78      4.30 o
  -8   0  22      143.62      116.70      6.12 o
  -7   0  22       55.07       58.41      5.02 o
  -6   0  22        0.61        4.98      4.35 o
  -5   0  22     1052.03      996.61     21.82 o
  -4   0  22     1007.17      933.40     20.24 o
  -3   0  22     1458.84     1385.22     48.76 o
  -2   0  22      488.53      457.79      7.12 o
  -1   0  22      757.33      731.03     11.16 o
   0   0  22      365.66      352.15      5.95 o
   1   0  22       52.11       52.42      2.21 o
   2   0  22     1169.24     1068.19     15.55 o
   3   0  22      863.49      774.26     12.06 o
   4   0  22      253.89      258.89      5.70 o
   5   0  22      585.02      523.58      9.32 o
   6   0  22        4.69       12.24      2.23 o
   7   0  22       50.34       61.01      4.11 o
   8   0  22       40.56       48.43      3.69 o
   9   0  22       24.11       36.08      6.45 o
  10   0  22       51.16       44.26      5.04 o
 -11   1  22       31.77       58.34      6.23 o
 -10   1  22        3.58        5.19      3.61 o
  -9   1  22      104.82      101.65      5.28 o
  -8   1  22       20.33       27.40      3.80 o
  -7   1  22       58.85       66.58      6.47 o
  -6   1  22       11.85       12.49      3.49 o
  -5   1  22       21.56       39.72      2.68 o
  -4   1  22      151.11      165.05      3.59 o
  -3   1  22       13.32       18.82      1.16 o
  -2   1  22       55.68       60.99      2.37 o
  -1   1  22      632.69      617.01      7.74 o
   0   1  22       22.05       49.08      2.09 o
   1   1  22      673.60      687.83      7.47 o
   2   1  22        9.49       16.70      1.13 o
   3   1  22      127.44      129.66      2.57 o
   4   1  22       57.21       70.94      2.43 o
   5   1  22       75.95       93.08      3.46 o
   6   1  22       36.67       48.50      2.26 o
   7   1  22        0.01        1.39      1.51 o
   8   1  22       45.35       47.11      2.77 o
   9   1  22        5.34        8.35      2.19 o
 -10   2  22       17.36       17.02      3.70 o
  -9   2  22        3.50        2.10      2.80 o
  -8   2  22       36.70       48.18      4.15 o
  -7   2  22       19.15       12.81      2.51 o
  -6   2  22        7.01       10.76      2.51 o
  -5   2  22       86.51       82.31      3.66 o
  -4   2  22       83.21       69.17      3.52 o
  -3   2  22       59.55       66.51      2.29 o
  -2   2  22       14.56       16.13      1.56 o
  -1   2  22       32.99       32.33      2.18 o
   0   2  22       84.72       87.67      3.70 o
   1   2  22        0.52       -0.49      1.30 o
   2   2  22      285.23      256.52      4.86 o
   3   2  22      326.53      308.65      4.86 o
   4   2  22      447.75      377.88      5.82 o
   5   2  22      103.94      133.10      3.78 o
   6   2  22       88.18       74.12      2.87 o
   7   2  22       11.52       20.91      2.46 o
   8   2  22        1.94        9.11      2.45 o
   9   2  22        2.44        3.90      2.51 o
 -10   3  22        1.03       -2.26      2.86 o
  -9   3  22       51.06       56.31      4.38 o
  -8   3  22       45.00       46.77      3.54 o
  -7   3  22       34.88       43.37      3.12 o
  -6   3  22      170.80      153.26      6.43 o
  -5   3  22      102.99       92.39      4.15 o
  -4   3  22      887.07      807.22     12.97 o
  -3   3  22      123.22      114.13      3.74 o
  -2   3  22      174.58      180.62      4.78 o
  -1   3  22      184.26      176.78      5.21 o
   0   3  22      129.69      110.50      4.21 o
   1   3  22      486.51      427.52      9.14 o
   2   3  22       24.16       35.20      2.70 o
   3   3  22       12.15        7.87      1.81 o
   4   3  22      109.54      124.54      6.28 o
   5   3  22       16.75       15.48      3.69 o
   6   3  22        0.35       -2.76      4.82 o
   7   3  22        2.13        4.58      4.12 o
   8   3  22        2.09        0.67      4.21 o
   9   3  22        8.67       12.64      8.52 o
  -9   4  22        0.47       -0.39      2.89 o
  -8   4  22        1.43        2.99      2.75 o
  -7   4  22       13.16       13.41      2.78 o
  -6   4  22       36.15       37.11      3.41 o
  -5   4  22        0.86       12.17      4.78 o
  -4   4  22      197.77      176.32      4.90 o
  -3   4  22        4.68        9.23      1.84 o
  -2   4  22        2.09        6.46      1.86 o
  -1   4  22      125.02       98.81      3.72 o
   0   4  22        1.88        2.34      1.78 o
   1   4  22        8.82       16.65      2.38 o
   2   4  22       46.51       57.40      5.05 o
   3   4  22        1.50        2.88      4.52 o
   4   4  22       50.01       50.67      6.12 o
   5   4  22        0.26       -1.58      3.23 o
   6   4  22       27.59       46.37      5.24 o
   7   4  22      114.76      105.35      8.96 o
   8   4  22       21.23       25.91      5.80 o
  -8   5  22        2.84       13.17      2.54 o
  -7   5  22        1.48        0.07      2.06 o
  -6   5  22        2.43        0.41      4.30 o
  -5   5  22        0.08        1.48      3.63 o
  -4   5  22       13.99       13.22      3.23 o
  -3   5  22        0.46        2.90      2.78 o
  -2   5  22       17.48       13.24      3.50 o
  -1   5  22        2.10        5.69      3.86 o
   0   5  22        2.58       -3.10      3.63 o
   1   5  22        1.35       12.98      4.46 o
   2   5  22       13.93       10.26      4.30 o
   3   5  22        0.57        4.06      5.22 o
   4   5  22       32.82       35.30      4.76 o
   5   5  22        8.07        8.43      4.12 o
   6   5  22        7.61       25.19      5.28 o
   7   5  22        3.73        3.69      4.88 o
  -6   6  22        1.10        6.68      4.93 o
  -5   6  22        5.11        4.09      4.71 o
  -4   6  22        4.70        5.47      3.32 o
  -3   6  22        0.57       -3.02      3.02 o
  -2   6  22        2.14        3.26      3.12 o
  -1   6  22       12.16        8.76      4.60 o
   0   6  22       36.53       42.17      7.55 o
   1   6  22        3.71        4.17      4.46 o
   2   6  22       13.61       14.19      5.02 o
   3   6  22        0.10       -4.10      4.10 o
   4   6  22        6.03       -2.61      4.52 o
   5   6  22        9.01        7.72      5.53 o
  -4   7  22       42.38       46.71      5.24 o
  -3   7  22        0.01       -2.46      3.42 o
  -2   7  22       12.96       11.80      4.02 o
  -1   7  22       11.38        2.82      3.67 o
   0   7  22        4.14       -1.25      5.02 o
   1   7  22        8.34        7.63      5.81 o
   2   7  22        0.31       -0.58      4.52 o
   3   7  22        0.52       -1.92      4.71 o
 -10   1  23       21.77       27.33      4.57 o
  -9   1  23       79.97       85.10      4.93 o
  -8   1  23       22.84       31.64      3.90 o
  -7   1  23      135.12      121.07      5.12 o
  -6   1  23      195.66      191.20      5.81 o
  -5   1  23      122.33      115.44      4.43 o
  -4   1  23      367.42      358.92      6.74 o
  -3   1  23      687.87      636.37      7.40 o
  -2   1  23      325.78      342.00      8.31 o
  -1   1  23       47.58       63.68      1.93 o
   0   1  23      327.01      321.18      4.40 o
   1   1  23      189.33      200.22      3.07 o
   2   1  23      127.42      109.64      2.25 o
   3   1  23       71.86       91.00      2.47 o
   4   1  23      503.89      467.74      5.93 o
   5   1  23       40.60       47.69      2.21 o
   6   1  23      110.91      107.83      2.85 o
   7   1  23       32.87       41.55      2.36 o
   8   1  23        3.58        9.21      2.00 o
   9   1  23       74.70       74.37      3.57 o
 -10   2  23       52.35       38.81      4.77 o
  -9   2  23        9.20       16.84      3.83 o
  -8   2  23      143.64      117.96      5.91 o
  -7   2  23        0.94       -2.11      2.69 o
  -6   2  23       21.72       23.67      3.44 o
  -5   2  23      126.56      131.46      4.03 o
  -4   2  23        2.14        7.52      1.70 o
  -3   2  23      114.49      124.33      3.14 o
  -2   2  23       45.15       54.87      2.26 o
  -1   2  23       10.38        7.75      1.87 o
   0   2  23      519.53      560.99     11.08 o
   1   2  23        0.62       -1.37      1.37 o
   2   2  23        4.61        8.35      1.59 o
   3   2  23      582.28      528.80      7.32 o
   4   2  23       10.95       22.01      1.83 o
   5   2  23      498.32      439.23      6.77 o
   6   2  23        7.14       15.87      2.38 o
   7   2  23       86.24       76.07      3.34 o
   8   2  23       10.41       15.85      2.62 o
   9   2  23       15.15       15.03      2.85 o
 -10   3  23       14.43       15.83      3.73 o
  -9   3  23        0.06        3.60      2.80 o
  -8   3  23        5.99       14.20      3.63 o
  -7   3  23        0.01        1.04      3.12 o
  -6   3  23        3.32       10.89      2.59 o
  -5   3  23        3.43        6.21      2.27 o
  -4   3  23        0.03       29.03      5.81 o
  -3   3  23      272.07      289.01      6.20 o
  -2   3  23      665.43      605.47     10.64 o
  -1   3  23      462.00      426.51     14.47 o
   0   3  23      293.37      286.07      7.42 o
   1   3  23       33.27       63.18     12.75 o
   2   3  23       93.27      111.97      3.74 o
   3   3  23        1.06        0.09      1.67 o
   4   3  23      115.50      135.68      4.49 o
   5   3  23       20.19       27.42      3.35 o
   6   3  23        1.17       -0.24      3.54 o
   7   3  23       17.72       14.54      4.24 o
   8   3  23        0.04       -3.85      4.41 o
  -9   4  23       14.21       12.94      4.10 o
  -8   4  23        0.56       -2.43      2.43 o
  -7   4  23       58.41       70.78      8.22 o
  -6   4  23        9.86       15.63      2.71 o
  -5   4  23      305.02      271.03      7.04 o
  -4   4  23       80.80       70.77      3.17 o
  -3   4  23      316.51      257.82      5.83 o
  -2   4  23      173.58      145.17      5.03 o
  -1   4  23        7.08        9.99      2.90 o
   0   4  23      477.50      387.70      8.79 o
   1   4  23      110.77      120.85      6.82 o
   2   4  23      148.51      125.15      4.50 o
   3   4  23      122.76       98.45      5.16 o
   4   4  23        2.18        6.44      3.32 o
   5   4  23       20.51       16.25      3.91 o
   6   4  23       42.07       59.65      5.80 o
   7   4  23        3.16       12.12      4.91 o
   8   4  23       52.74       69.10      6.91 o
  -8   5  23       42.22       53.67      5.28 o
  -7   5  23        8.42        3.05      2.08 o
  -6   5  23       70.83       77.40      4.88 o
  -5   5  23       10.88        1.04      3.88 o
  -4   5  23       57.36       48.18      4.33 o
  -3   5  23       19.47       22.46      3.69 o
  -2   5  23       30.73       22.65      4.01 o
  -1   5  23      223.83      223.19     10.04 o
   0   5  23       23.55       18.70      4.60 o
   1   5  23      260.62      263.59     17.42 o
   2   5  23       63.79       54.67      6.42 o
   3   5  23      171.98      143.05      8.35 o
   4   5  23       62.40       81.89     14.22 o
   5   5  23       31.51       25.80      4.82 o
   6   5  23       97.32      105.41      6.69 o
   7   5  23        0.59        3.74      4.91 o
  -6   6  23        0.79       -2.06      4.46 o
  -5   6  23        0.99       -4.93      4.93 o
  -4   6  23        8.77        6.73      3.54 o
  -3   6  23        0.00       -1.94      3.35 o
  -2   6  23       27.16       24.80      3.90 o
  -1   6  23        1.72        0.90      4.64 o
   0   6  23       12.63       13.16      4.72 o
   1   6  23        1.28       -2.17      3.88 o
   2   6  23        0.03       -1.65      3.88 o
   3   6  23        0.00       -0.08      4.30 o
   4   6  23        2.65        0.29      4.93 o
   5   6  23        1.87       13.93      8.71 o
  -3   7  23        0.01       -3.79      3.79 o
  -2   7  23        1.26        0.29      3.45 o
  -1   7  23        0.59       -1.33      3.80 o
   0   7  23        0.88        5.14      5.29 o
   1   7  23        0.29       -0.12      5.12 o
   2   7  23        0.39        0.35      4.60 o
 -10   0  24        7.59        1.16      7.55 o
  -9   0  24      105.89      108.56     11.03 o
  -8   0  24       27.74       21.71      5.51 o
  -7   0  24      355.73      356.45     10.73 o
  -6   0  24      150.01      153.37      6.42 o
  -5   0  24      611.00      561.73     13.88 o
  -4   0  24     2038.32     1925.88     38.83 o
  -3   0  24        0.18       15.37      2.79 o
  -2   0  24     1363.85     1286.45     26.18 o
  -1   0  24      346.46      289.95      4.79 o
   0   0  24      542.47      479.25      7.76 o
   1   0  24      568.21      504.52      8.31 o
   2   0  24        0.05        3.43      1.46 o
   3   0  24      907.87      891.39     13.70 o
   4   0  24      379.27      354.14      6.98 o
   5   0  24       88.94       86.35      3.43 o
   6   0  24      225.55      206.51      5.46 o
   7   0  24        0.63        2.64      2.24 o
   8   0  24      112.19       94.76      4.30 o
   9   0  24        0.31       -0.34      3.50 o
 -10   1  24        0.02        7.48      3.56 o
  -9   1  24        6.22        9.65      3.50 o
  -8   1  24        0.27        3.21      2.95 o
  -7   1  24        2.50        3.28      2.59 o
  -6   1  24       50.30       59.61      4.88 o
  -5   1  24       48.52       69.98      5.96 o
  -4   1  24      257.49      266.33      6.65 o
  -3   1  24      123.84      142.66      2.87 o
  -2   1  24      149.73      150.01      4.07 o
  -1   1  24      573.06      559.35      7.25 o
   0   1  24        0.03        0.69      1.03 o
   1   1  24      550.92      507.04      5.91 o
   2   1  24      265.06      235.83      3.51 o
   3   1  24       41.71       55.77      2.77 o
   4   1  24      383.88      378.50      5.23 o
   5   1  24       76.66       78.99      2.47 o
   6   1  24      182.66      189.79      3.67 o
   7   1  24       66.18       64.18      2.52 o
   8   1  24       13.78       16.24      2.28 o
   9   1  24       15.10       21.62      2.70 o
 -10   2  24        3.08        7.85      3.64 o
  -9   2  24       17.33       24.45      3.97 o
  -8   2  24        0.07        5.11      2.80 o
  -7   2  24       15.55       16.59      3.02 o
  -6   2  24        9.46       11.10      2.53 o
  -5   2  24        6.86        9.95      2.14 o
  -4   2  24      144.90      122.58      3.63 o
  -3   2  24       95.14       98.62      2.88 o
  -2   2  24        0.80        5.66      1.59 o
  -1   2  24       20.68       14.92      2.56 o
   0   2  24       62.53       78.65      3.35 o
   1   2  24       23.24       40.38      3.77 o
   2   2  24       42.09       49.01      3.17 o
   3   2  24       52.61       85.48      4.18 o
   4   2  24       78.87       71.05      2.78 o
   5   2  24       55.12       86.51      2.88 o
   6   2  24        3.25        1.09      1.55 o
   7   2  24        1.59        3.99      2.18 o
   8   2  24        1.45        7.07      2.33 o
   9   2  24        6.21       11.58      2.85 o
  -9   3  24       10.85       -0.70      7.26 o
  -8   3  24       19.22       25.66      4.10 o
  -7   3  24        2.69        6.25      2.68 o
  -6   3  24      199.21      175.94      5.58 o
  -5   3  24       27.11       29.90      3.00 o
  -4   3  24      430.64      386.76      7.61 o
  -3   3  24       62.19       64.78      3.21 o
  -2   3  24        9.27       31.95      4.48 o
  -1   3  24     1230.93     1047.01     19.08 o
   0   3  24        2.66       -2.08      2.08 o
   1   3  24      396.25      366.66      8.45 o
   2   3  24       87.98      104.66      5.02 o
   3   3  24        0.03       -1.52      1.52 o
   4   3  24      179.95      170.33      5.10 o
   5   3  24       26.99       30.50      3.11 o
   6   3  24        5.65        8.32      3.87 o
   7   3  24      105.72       91.04      6.21 o
   8   3  24        0.20       -4.09      4.09 o
  -9   4  24        2.26        0.67      6.97 o
  -8   4  24       13.22       10.60      3.11 o
  -7   4  24       65.30       70.13      4.27 o
  -6   4  24       44.96       37.78      3.49 o
  -5   4  24       22.38       32.83      3.12 o
  -4   4  24        1.55        3.94      1.78 o
  -3   4  24      101.13       90.41      3.53 o
  -2   4  24      120.79      105.65      3.79 o
  -1   4  24       27.18       38.17      4.96 o
   0   4  24      175.33      174.97      5.38 o
   1   4  24      376.95      330.40      8.08 o
   2   4  24      135.24      123.40      5.00 o
   3   4  24      114.04      108.91      6.83 o
   4   4  24        0.32        3.38      3.32 o
   5   4  24      137.68      130.42      6.44 o
   6   4  24       68.41       97.85      6.47 o
   7   4  24       59.00       62.40      6.59 o
  -7   5  24        7.13       10.99      4.10 o
  -6   5  24        1.21        8.49      2.10 o
  -5   5  24        0.82        2.68      1.86 o
  -4   5  24        9.18        5.65      3.32 o
  -3   5  24        7.46       14.80      3.45 o
  -2   5  24        1.27        0.91      3.45 o
  -1   5  24       14.19       19.25      4.92 o
   0   5  24       27.98       29.55      5.15 o
   1   5  24       18.33       28.60      5.15 o
   2   5  24       74.37       81.97      7.09 o
   3   5  24        1.92        0.95      4.46 o
   4   5  24       28.35       24.73      5.94 o
   5   5  24        0.23        1.01      4.71 o
   6   5  24        1.87        5.28      4.67 o
  -6   6  24        2.91        2.32      4.93 o
  -5   6  24        2.14        2.01      4.46 o
  -4   6  24        0.77       -2.98      2.98 o
  -3   6  24        1.01       -3.35      3.35 o
  -2   6  24       12.63        9.87      3.45 o
  -1   6  24        6.15        7.30      4.72 o
   0   6  24       19.16       17.35      5.44 o
   1   6  24       18.68       23.57      5.26 o
   2   6  24       14.41       18.38      5.44 o
   3   6  24       19.30       23.46      9.00 o
   4   6  24       14.91       19.51      5.70 o
   5   6  24       35.54       56.55      7.52 o
  -3   7  24        5.13       -1.79      3.90 o
  -2   7  24        2.53        5.34      3.79 o
  -1   7  24       14.06       10.24      4.14 o
   0   7  24        0.80        2.55      8.71 o
   1   7  24        5.18       12.83      5.86 o
 -10   1  25       67.21       77.18      6.97 o
  -9   1  25        0.22       -1.03      3.08 o
  -8   1  25       58.23       67.13      6.07 o
  -7   1  25       22.34       27.44      3.58 o
  -6   1  25       39.53       42.80      4.07 o
  -5   1  25     1028.64      970.30     17.88 o
  -4   1  25       33.60       46.78      2.37 o
  -3   1  25      920.23      824.63     12.63 o
  -2   1  25      222.17      193.41      4.01 o
  -1   1  25       72.26       87.56      2.55 o
   0   1  25       19.25       29.45      2.88 o
   1   1  25       23.16       41.04      2.38 o
   2   1  25      214.27      217.41      3.41 o
   3   1  25      544.31      512.78      6.35 o
   4   1  25      306.83      311.80      4.63 o
   5   1  25      131.91      135.62      3.05 o
   6   1  25        5.73       10.12      1.65 o
   7   1  25       13.29       20.62      2.17 o
   8   1  25        1.51        3.89      1.88 o
   9   1  25        2.67        2.13      2.33 o
 -10   2  25       31.42       30.99      4.38 o
  -9   2  25        0.24        1.46      3.08 o
  -8   2  25        2.68        6.36      3.02 o
  -7   2  25        2.97        5.49      2.87 o
  -6   2  25       43.78       46.08      3.44 o
  -5   2  25       39.02       43.77      3.36 o
  -4   2  25       81.69       72.71      4.23 o
  -3   2  25        7.27       20.39      1.79 o
  -2   2  25      637.43      575.83     11.11 o
  -1   2  25       92.32       73.11      3.27 o
   0   2  25      445.71      385.96      8.50 o
   1   2  25      623.83      540.89     10.93 o
   2   2  25        6.78       11.23      1.83 o
   3   2  25     1003.11      919.63     11.56 o
   4   2  25       57.90       69.88      2.47 o
   5   2  25      251.50      229.80      5.40 o
   6   2  25      102.79       94.43      3.12 o
   7   2  25        0.51        0.97      1.73 o
   8   2  25       51.48       50.19      3.35 o
   9   2  25       31.00       47.01      4.41 o
  -9   3  25        0.02        6.39      3.63 o
  -8   3  25       19.65       25.37      4.10 o
  -7   3  25        1.89        3.12      2.99 o
  -6   3  25       34.04       36.00      3.41 o
  -5   3  25        0.06        0.20      2.23 o
  -4   3  25      611.71      569.52     10.01 o
  -3   3  25        5.88        4.97      2.22 o
  -2   3  25      924.21      831.37     13.79 o
  -1   3  25       70.41       94.08      6.03 o
   0   3  25       45.44       38.46      4.07 o
   1   3  25       11.14       19.47      2.68 o
   2   3  25       33.47       34.42      3.27 o
   3   3  25       24.75       20.31      2.20 o
   4   3  25       12.40       10.80      2.12 o
   5   3  25        0.28        3.55      2.43 o
   6   3  25        3.69       -2.36      3.54 o
   7   3  25       28.37       38.30      5.34 o
   8   3  25        0.38        0.27      4.25 o
  -9   4  25       24.67       26.12      9.87 o
  -8   4  25        7.41       12.81      3.63 o
  -7   4  25       13.22       26.26      3.19 o
  -6   4  25       21.61       31.02      3.41 o
  -5   4  25       43.70       42.42      3.41 o
  -4   4  25       21.70       27.86      2.72 o
  -3   4  25        0.32        2.45      2.01 o
  -2   4  25      119.45      113.79      3.99 o
  -1   4  25       31.01       46.50      5.08 o
   0   4  25       78.11       94.47      4.11 o
   1   4  25       47.89       76.89      5.27 o
   2   4  25       20.77       20.97      4.64 o
   3   4  25      110.93      109.35      4.53 o
   4   4  25       77.44       87.76     11.61 o
   5   4  25       16.70       36.47      4.75 o
   6   4  25       98.83      107.95      6.71 o
   7   4  25        0.00        5.73      5.05 o
  -7   5  25        1.77        0.46      2.08 o
  -6   5  25       36.76       51.49      3.07 o
  -5   5  25       26.21       26.01      2.51 o
  -4   5  25       13.68       11.54      3.45 o
  -3   5  25      168.33      142.97      6.03 o
  -2   5  25       12.23       11.22      3.55 o
  -1   5  25      164.72      153.64     11.03 o
   0   5  25      241.75      200.08      9.75 o
   1   5  25       48.42       40.12      5.86 o
   2   5  25      164.69      140.49      8.36 o
   3   5  25       13.53       11.99      5.15 o
   4   5  25       32.26       49.06      7.26 o
   5   5  25        5.17        3.55      5.44 o
   6   5  25        0.46        4.54      5.86 o
  -6   6  25        0.89       -6.39      6.39 o
  -5   6  25        6.31       -3.81      5.22 o
  -4   6  25        1.69       -0.46      3.23 o
  -3   6  25        6.51        8.97      3.79 o
  -2   6  25        3.60        4.38      3.56 o
  -1   6  25        0.43        9.48      5.81 o
   0   6  25        0.34        5.05      4.60 o
   1   6  25        7.80        8.61      4.72 o
   2   6  25        0.02       -0.88      5.81 o
   3   6  25        6.76        6.12      5.29 o
   4   6  25        2.11        5.25      5.70 o
  -2   7  25        0.81       -0.81      3.79 o
  -1   7  25        2.92        6.02      4.20 o
   0   7  25        6.93       11.51      5.86 o
   1   7  25        8.58       19.74      7.55 o
 -10   0  26       61.61       84.17     12.19 o
  -9   0  26       49.85       59.79     10.45 o
  -8   0  26       62.06       67.30     12.48 o
  -7   0  26        2.10        2.10      2.99 o
  -6   0  26      427.29      397.68     11.15 o
  -5   0  26      206.75      194.66      6.83 o
  -4   0  26      517.58      502.28     12.65 o
  -3   0  26      905.54      815.51     18.18 o
  -2   0  26        1.64        1.27      2.23 o
  -1   0  26        0.17       -1.08      1.10 o
   0   0  26      108.49      100.62      3.55 o
   1   0  26       80.59       66.29      2.68 o
   2   0  26      545.54      499.08      8.54 o
   3   0  26       53.90       56.28      4.52 o
   4   0  26      480.38      415.47      7.91 o
   5   0  26        6.04        4.80      2.60 o
   6   0  26      146.95      136.51      4.58 o
   7   0  26       43.80       49.04      3.64 o
   8   0  26       10.75       12.95      2.98 o
   9   0  26        3.55       13.76      3.81 o
 -10   1  26        9.78       18.08      4.34 o
  -9   1  26        0.49       -3.02      3.02 o
  -8   1  26       19.68       22.68      3.73 o
  -7   1  26       56.86       65.20      8.44 o
  -6   1  26      107.81      110.83      4.85 o
  -5   1  26      148.22      187.77      5.89 o
  -4   1  26        4.33       15.31      1.74 o
  -3   1  26      256.82      248.24      5.03 o
  -2   1  26      547.85      482.15     15.17 o
  -1   1  26      282.02      265.27      4.19 o
   0   1  26      944.61      901.83     11.22 o
   1   1  26       32.43       34.50      1.66 o
   2   1  26      447.83      443.43      5.56 o
   3   1  26      719.70      673.43      7.81 o
   4   1  26      209.94      231.10      3.89 o
   5   1  26      192.20      184.80      3.56 o
   6   1  26        1.07        1.62      1.66 o
   7   1  26        2.97        0.24      1.66 o
   8   1  26       46.70       52.93      2.92 o
   9   1  26        4.38        4.68      2.39 o
 -10   2  26        0.63        3.97      3.80 o
  -9   2  26       18.09       20.58      3.92 o
  -8   2  26       25.33       44.54      4.26 o
  -7   2  26        8.37        5.01      2.89 o
  -6   2  26       32.60       49.37      3.56 o
  -5   2  26        6.26       14.11      4.01 o
  -4   2  26      241.07      235.35      6.37 o
  -3   2  26      249.82      230.66      5.18 o
  -2   2  26       51.58       62.03      3.15 o
  -1   2  26       91.63       83.25      4.46 o
   0   2  26        2.00        4.36      2.05 o
   1   2  26       30.53       45.68      4.34 o
   2   2  26      471.67      434.55      8.13 o
   3   2  26      155.26      200.44      3.92 o
   4   2  26      215.29      202.39      4.07 o
   5   2  26        2.24       10.25      1.78 o
   6   2  26        0.34        4.20      1.72 o
   7   2  26       16.24       24.94      2.35 o
   8   2  26        1.43        4.51      2.16 o
  -9   3  26       25.00       37.34      6.97 o
  -8   3  26        0.26        1.10      6.68 o
  -7   3  26       98.49       84.63     10.16 o
  -6   3  26        1.19        2.32      2.99 o
  -5   3  26       24.06       25.13      3.19 o
  -4   3  26       29.48       40.37      2.74 o
  -3   3  26       74.48       65.86      3.28 o
  -2   3  26        0.04       15.02      3.12 o
  -1   3  26       66.91       67.46      4.68 o
   0   3  26       25.33       11.89      3.90 o
   1   3  26       15.69        8.31      3.05 o
   2   3  26       66.26       63.62      3.89 o
   3   3  26       42.35       37.75      3.27 o
   4   3  26       49.71       49.93      2.79 o
   5   3  26      112.52       87.33      4.24 o
   6   3  26        0.55       -3.50      3.50 o
   7   3  26       80.23       95.25      6.59 o
   8   3  26       17.80       24.84      5.72 o
  -8   4  26        7.40       17.15      5.81 o
  -7   4  26        1.93        4.28      3.16 o
  -6   4  26       28.30       36.07      3.60 o
  -5   4  26        4.72        4.56      2.36 o
  -4   4  26       86.40       68.50      3.28 o
  -3   4  26       13.94       16.63      2.36 o
  -2   4  26       58.36       54.84      4.69 o
  -1   4  26      392.37      340.39      8.34 o
   0   4  26        1.20        0.91      2.38 o
   1   4  26      266.44      235.68      6.73 o
   2   4  26        7.10        4.50      2.36 o
   3   4  26       22.96       25.44      3.12 o
   4   4  26       12.29       13.01      4.72 o
   5   4  26        1.37        1.27      4.46 o
   6   4  26       50.87       69.26      8.17 o
   7   4  26        0.00       -4.57      4.57 o
  -7   5  26        2.10        4.98      2.80 o
  -6   5  26       21.06       34.20      2.99 o
  -5   5  26       14.28       17.32      2.47 o
  -4   5  26        9.33        6.81      1.90 o
  -3   5  26        1.09        3.37      3.12 o
  -2   5  26       15.81       16.28      3.85 o
  -1   5  26        0.00        0.33      4.18 o
   0   5  26        4.76       10.19      4.30 o
   1   5  26        3.10        5.66      7.55 o
   2   5  26        4.17       18.11      5.02 o
   3   5  26        3.19        3.63      4.60 o
   4   5  26        0.47        2.15      4.87 o
   5   5  26        5.64       10.35      5.94 o
   6   5  26        5.37       13.95      5.86 o
  -5   6  26        1.86       -0.10      4.71 o
  -4   6  26        3.41       -0.47      3.45 o
  -3   6  26        6.59        3.68      3.42 o
  -2   6  26       17.62       17.35      3.90 o
  -1   6  26       86.16      112.64      8.59 o
   0   6  26       13.78       17.63      5.26 o
   1   6  26       78.65       84.89      7.73 o
   2   6  26        4.41       -0.26      5.02 o
   3   6  26       30.44       39.62      6.83 o
   4   6  26        0.68       -1.14      5.02 o
 -10   1  27        8.33       12.54      4.21 o
  -9   1  27       24.71       29.00      4.29 o
  -8   1  27        4.45        6.50      3.08 o
  -7   1  27       74.56       77.80      4.50 o
  -6   1  27        8.04       14.61      2.89 o
  -5   1  27      209.94      210.32      7.90 o
  -4   1  27      121.32      125.90      3.49 o
  -3   1  27        5.84       19.79      1.95 o
  -2   1  27       15.02       30.59      2.23 o
  -1   1  27       74.10       70.57      2.59 o
   0   1  27      137.57      155.32      2.73 o
   1   1  27      127.95      139.37      2.83 o
   2   1  27       23.86       42.73      1.78 o
   3   1  27       28.78       52.57      2.04 o
   4   1  27        6.29       11.72      1.56 o
   5   1  27        3.82       10.05      2.21 o
   6   1  27       11.01       10.45      1.93 o
   7   1  27        8.33        4.97      1.85 o
   8   1  27        3.01        6.84      2.07 o
  -9   2  27       14.57       21.45      5.33 o
  -8   2  27      163.44      165.21      6.35 o
  -7   2  27       27.83       40.04      4.00 o
  -6   2  27      228.90      211.79      7.50 o
  -5   2  27       72.77       76.28      6.39 o
  -4   2  27       94.07       98.69      5.26 o
  -3   2  27      227.47      210.11      7.84 o
  -2   2  27        5.40       14.78      2.36 o
  -1   2  27      233.80      228.19      9.98 o
   0   2  27       46.29       36.05      2.83 o
   1   2  27      195.45      190.13      5.52 o
   2   2  27      176.73      173.40      4.60 o
   3   2  27      108.37      119.40      3.02 o
   4   2  27       87.59       97.70      2.81 o
   5   2  27        0.14        3.44      1.65 o
   6   2  27       19.37       17.66      2.05 o
   7   2  27       77.99       81.13      3.17 o
   8   2  27       17.11       25.63      2.96 o
  -9   3  27        7.82       10.26      4.15 o
  -8   3  27       14.47        1.74      3.12 o
  -7   3  27        7.90       11.08      5.22 o
  -6   3  27       10.86        9.29      4.35 o
  -5   3  27       30.76       39.83      4.30 o
  -4   3  27      158.73      152.45      6.05 o
  -3   3  27       86.05       97.31      3.62 o
  -2   3  27       40.92       40.77      2.95 o
  -1   3  27      129.78      121.40      6.86 o
   0   3  27       23.70       28.82      2.83 o
   1   3  27       24.26       32.58      3.08 o
   2   3  27        4.53        7.04      1.92 o
   3   3  27       27.96       39.92      3.14 o
   4   3  27        2.25        0.30      1.95 o
   5   3  27        2.91        5.87      2.72 o
   6   3  27        2.99        0.07      4.09 o
   7   3  27       15.39       33.16      8.06 o
   8   3  27        3.74        4.45      4.80 o
  -8   4  27       36.74       40.53      4.72 o
  -7   4  27       13.07       17.20      3.63 o
  -6   4  27       27.32       36.70      6.39 o
  -5   4  27       54.06       44.50      3.56 o
  -4   4  27        1.08       -0.47      2.01 o
  -3   4  27      107.27       86.25      3.53 o
  -2   4  27       11.62        7.79      2.17 o
  -1   4  27       23.10       33.02      3.13 o
   0   4  27       42.78       38.62      4.18 o
   1   4  27       15.99       25.27      3.07 o
   2   4  27       47.99       48.22      7.38 o
   3   4  27       10.23       20.70      2.89 o
   4   4  27       37.56       27.66      5.57 o
   5   4  27        1.12       -2.43      4.46 o
   6   4  27       40.61       49.09      6.83 o
   7   4  27        6.46        6.58      6.48 o
  -7   5  27       32.21       31.00      3.72 o
  -6   5  27       13.71       19.59      2.93 o
  -5   5  27       48.54       40.02      2.95 o
  -4   5  27       28.00       32.06      2.43 o
  -3   5  27       31.19       30.59      2.93 o
  -2   5  27      154.98      143.76      6.64 o
  -1   5  27        2.22        5.60      4.39 o
   0   5  27      222.62      215.49     17.42 o
   1   5  27       28.79       36.10      5.80 o
   2   5  27       15.46       17.09      5.44 o
   3   5  27       22.78       13.08      5.15 o
   4   5  27        8.65        5.62      5.02 o
   5   5  27       69.39       71.98      8.09 o
   6   5  27        5.14        7.55      9.29 o
  -5   6  27        0.31       -1.74      6.68 o
  -4   6  27        0.30       -3.21      3.45 o
  -3   6  27        2.68       -1.98      3.54 o
  -2   6  27        0.76        5.65      3.32 o
  -1   6  27       15.91       29.92      5.99 o
   0   6  27        0.01       -1.49      4.60 o
   1   6  27        1.66        5.22      5.81 o
   2   6  27        3.08        3.68      4.72 o
   3   6  27        1.04       -4.93      4.93 o
   4   6  27        5.78        3.90      5.57 o
 -10   0  28       72.77       98.69     13.35 o
  -9   0  28       14.77       12.77      7.55 o
  -8   0  28        3.07       -2.32      5.81 o
  -7   0  28       23.61       12.48      3.43 o
  -6   0  28       10.12       14.25      3.33 o
  -5   0  28       99.33       86.38      9.58 o
  -4   0  28       18.99       13.51      3.21 o
  -3   0  28      119.12      100.09      4.87 o
  -2   0  28      243.05      207.19      5.16 o
  -1   0  28       43.81       37.90      2.64 o
   0   0  28      666.96      583.42     11.15 o
   1   0  28       87.16       74.58      3.36 o
   2   0  28      548.30      501.36      8.80 o
   3   0  28        5.82       18.37      2.31 o
   4   0  28      380.43      340.86      7.04 o
   5   0  28       11.28        9.73      2.34 o
   6   0  28       23.00       31.28      3.09 o
   7   0  28        7.45        6.32      2.55 o
   8   0  28        4.31       -1.54      2.51 o
 -10   1  28        0.87        0.77      3.56 o
  -9   1  28       38.55       49.99      5.00 o
  -8   1  28       20.52       23.65      3.80 o
  -7   1  28       67.15       72.26      8.28 o
  -6   1  28      130.57      126.31      5.12 o
  -5   1  28        2.13       12.03      1.79 o
  -4   1  28      522.91      477.95      8.29 o
  -3   1  28      108.67      109.55      3.77 o
  -2   1  28      242.14      218.27      4.58 o
  -1   1  28      176.03      147.60      3.78 o
   0   1  28       44.89       42.73      1.89 o
   1   1  28      266.60      241.72      4.21 o
   2   1  28        5.16        3.67      2.47 o
   3   1  28        4.28        4.40      1.37 o
   4   1  28        0.01        8.40      1.91 o
   5   1  28      132.61      125.28      3.21 o
   6   1  28       32.16       41.44      2.49 o
   7   1  28       10.91        8.01      1.96 o
   8   1  28       10.19       10.15      2.19 o
  -9   2  28       40.48       50.53      5.47 o
  -8   2  28       10.19       27.70      3.90 o
  -7   2  28       29.79       41.82      4.37 o
  -6   2  28        0.41       -1.16      2.53 o
  -5   2  28      107.02       97.70      5.15 o
  -4   2  28      121.80      125.39      5.69 o
  -3   2  28      282.88      267.48      8.23 o
  -2   2  28       95.21       97.68      3.80 o
  -1   2  28        9.34        5.35      3.86 o
   0   2  28        2.14        0.30      4.17 o
   1   2  28       25.15       11.82      3.02 o
   2   2  28        9.88       18.41      2.37 o
   3   2  28        7.23       13.46      1.60 o
   4   2  28       38.28       36.64      2.00 o
   5   2  28       18.46       18.35      1.93 o
   6   2  28        6.11        2.53      1.84 o
   7   2  28       36.93       49.56      2.89 o
   8   2  28        1.87        0.24      2.36 o
  -9   3  28       54.33       54.40      5.60 o
  -8   3  28        5.27        8.51      3.63 o
  -7   3  28       58.20       51.29      7.84 o
  -6   3  28       28.93       28.44      3.96 o
  -5   3  28        2.84       -0.46      2.54 o
  -4   3  28       43.82       46.24      4.30 o
  -3   3  28       22.15       25.13      2.51 o
  -2   3  28       10.39       13.79      3.18 o
  -1   3  28       47.82       40.05      3.25 o
   0   3  28        0.43        2.45      2.22 o
   1   3  28       57.82       53.54      4.89 o
   2   3  28        0.12       -1.20      1.58 o
   3   3  28       97.50       79.10      3.49 o
   4   3  28        0.00        2.05      2.08 o
   5   3  28       36.62       40.68      4.15 o
   6   3  28       26.59       29.04      4.80 o
   7   3  28       20.27       19.27      5.01 o
  -8   4  28       50.11       49.18     10.45 o
  -7   4  28       40.94       38.09      9.87 o
  -6   4  28       46.77       48.47      4.55 o
  -5   4  28       55.86       59.10      5.09 o
  -4   4  28       15.33        8.61      2.29 o
  -3   4  28       41.18       47.07      2.95 o
  -2   4  28        6.86        8.09      2.25 o
  -1   4  28       49.19       48.98      5.42 o
   0   4  28      138.16      140.27      5.14 o
   1   4  28        0.69       -1.15      3.42 o
   2   4  28       25.50       30.87      4.35 o
   3   4  28       12.15       10.92      2.78 o
   4   4  28        6.50       12.00      5.02 o
   5   4  28        0.06       -1.31      4.71 o
   6   4  28        2.92        7.46      5.29 o
   7   4  28        5.59       12.19      9.87 o
  -6   5  28        5.18        8.21      2.86 o
  -5   5  28        0.47       -1.92      2.03 o
  -4   5  28        5.10        4.68      2.21 o
  -3   5  28        4.63        0.63      1.86 o
  -2   5  28        0.84        7.58      4.04 o
  -1   5  28        6.61        6.85      4.83 o
   0   5  28        0.07        3.36      4.60 o
   1   5  28        2.72        7.66      5.22 o
   2   5  28        4.42        6.58      4.87 o
   3   5  28        0.06       -1.94      4.72 o
   4   5  28        0.11       -2.58      7.55 o
   5   5  28       15.34       18.87      6.42 o
  -5   6  28       19.83       13.35      8.13 o
  -4   6  28       18.29       10.50      4.07 o
  -3   6  28       60.41       66.51      5.68 o
  -2   6  28       21.81       26.19      5.63 o
  -1   6  28       76.31       86.95      8.48 o
   0   6  28        1.25       -0.58      4.83 o
   1   6  28       26.56       23.88      6.10 o
   2   6  28        7.64        7.35      5.15 o
   3   6  28        0.05       -4.30      5.12 o
  -9   1  29        2.27        2.80      3.18 o
  -8   1  29        0.73        1.48      3.08 o
  -7   1  29        0.03       -0.43      2.59 o
  -6   1  29        5.44       14.08      3.11 o
  -5   1  29       42.39       45.53      2.58 o
  -4   1  29       59.72       80.34      3.02 o
  -3   1  29      137.53      110.45      3.34 o
  -2   1  29        0.58        1.03      2.01 o
  -1   1  29       21.13       34.98      2.20 o
   0   1  29        3.80        1.25      1.27 o
   1   1  29        3.56        3.17      1.24 o
   2   1  29       49.16       43.62      2.23 o
   3   1  29       17.72       29.87      2.22 o
   4   1  29      329.35      302.16      5.46 o
   5   1  29       40.15       55.25      3.20 o
   6   1  29       23.81       22.04      2.39 o
   7   1  29        0.01        1.33      1.75 o
   8   1  29        0.03        0.45      1.93 o
  -9   2  29       31.62       43.58      4.82 o
  -8   2  29      137.06      134.41      5.76 o
  -7   2  29       68.52       70.61      6.10 o
  -6   2  29        3.24        4.41      3.33 o
  -5   2  29       94.70       95.02      5.26 o
  -4   2  29      229.65      245.57      8.23 o
  -3   2  29      116.13      123.21      5.57 o
  -2   2  29      231.12      214.81      7.26 o
  -1   2  29        0.08        0.35      1.97 o
   0   2  29       39.89       40.97      6.65 o
   1   2  29       16.91       11.65      2.51 o
   2   2  29        0.20        2.56      2.18 o
   3   2  29        3.10       20.26      1.71 o
   4   2  29       42.61       46.75      2.34 o
   5   2  29        8.04        1.25      1.52 o
   6   2  29        0.93        1.81      1.80 o
   7   2  29        0.36        4.86      1.97 o
   8   2  29        0.43       -0.20      2.28 o
  -8   3  29        2.17        3.37      3.58 o
  -7   3  29        2.35        4.06      3.12 o
  -6   3  29        0.19       -0.70      5.22 o
  -5   3  29        9.44        4.18      3.48 o
  -4   3  29       46.47       46.70      7.26 o
  -3   3  29       10.81        9.55      2.36 o
  -2   3  29        4.19        2.26      1.93 o
  -1   3  29       68.47       73.31      3.91 o
   0   3  29      132.27      133.92      4.97 o
   1   3  29        4.89        6.28      2.90 o
   2   3  29        9.03       11.77      2.23 o
   3   3  29        8.31       16.04      2.44 o
   4   3  29        1.35       -1.93      1.93 o
   5   3  29        0.19        2.98      3.58 o
   6   3  29        6.98        1.64      3.08 o
   7   3  29        0.03       -0.20      4.21 o
  -8   4  29        7.19        7.72      3.72 o
  -7   4  29       14.66       18.98      5.81 o
  -6   4  29        0.41        0.07      3.19 o
  -5   4  29       58.27       54.25      9.29 o
  -4   4  29        3.46       -1.13      2.04 o
  -3   4  29       71.72       70.86      3.46 o
  -2   4  29        3.31        8.73      2.25 o
  -1   4  29        0.03       -0.61      2.00 o
   0   4  29       29.73       59.50      3.74 o
   1   4  29       11.12        4.35      2.40 o
   2   4  29       54.61       55.83      4.08 o
   3   4  29       11.98        8.15      2.78 o
   4   4  29       44.73       54.79      6.42 o
   5   4  29       24.07       30.33      6.27 o
   6   4  29       47.10       68.84      7.93 o
  -6   5  29       78.54       73.18      7.84 o
  -5   5  29        5.79        4.17      3.26 o
  -4   5  29       57.41       49.69      3.12 o
  -3   5  29        1.19       -1.88      1.88 o
  -2   5  29       58.01       59.30      2.84 o
  -1   5  29       67.69       62.89      6.76 o
   0   5  29        9.56       14.74      5.36 o
   1   5  29       76.68       75.25      7.51 o
   2   5  29       15.20       10.23      5.15 o
   3   5  29       24.02       28.72      6.23 o
   4   5  29        8.01       -0.85      5.29 o
   5   5  29        0.33        4.46      5.70 o
  -4   6  29        0.87        2.21      3.76 o
  -3   6  29        5.24       10.73      4.07 o
  -2   6  29        1.54       11.49      3.90 o
  -1   6  29        0.00       -0.63      6.39 o
   0   6  29        8.56        9.21      5.57 o
   1   6  29        4.11        5.54      5.15 o
   2   6  29       17.15       17.13      6.12 o
  -9   0  30        0.57        5.22      6.97 o
  -8   0  30        2.43       -0.58      5.81 o
  -7   0  30        2.55       -4.06      5.22 o
  -6   0  30        0.20       -2.46      2.46 o
  -5   0  30      100.40      112.01      5.57 o
  -4   0  30      105.54       80.51      4.60 o
  -3   0  30      281.47      303.98     14.51 o
  -2   0  30      367.71      357.08      7.65 o
  -1   0  30      339.58      332.10      7.11 o
   0   0  30      202.97      203.97      5.52 o
   1   0  30       97.90      104.92      3.90 o
   2   0  30      258.93      259.68      6.50 o
   3   0  30      111.99       95.26      3.54 o
   4   0  30      121.29      121.23      4.44 o
   5   0  30       68.38       71.38      3.94 o
   6   0  30        4.97        6.87      2.74 o
   7   0  30        1.23       -2.23      2.23 o
   8   0  30       16.77       20.25      3.66 o
  -9   1  30       25.59       20.72      4.69 o
  -8   1  30       68.54       71.83      7.56 o
  -7   1  30        0.71       -0.01      2.81 o
  -6   1  30      101.60       87.21      3.23 o
  -5   1  30       72.09       67.28      2.85 o
  -4   1  30       60.77       60.53      2.72 o
  -3   1  30       66.90       61.01      2.78 o
  -2   1  30       36.52       34.34      3.52 o
  -1   1  30       11.83       14.50      1.73 o
   0   1  30       99.47       96.14      3.05 o
   1   1  30       18.71       14.38      1.89 o
   2   1  30       15.99       20.84      1.92 o
   3   1  30      144.89      150.75      3.80 o
   4   1  30       50.27       70.20      2.90 o
   5   1  30       22.35       26.72      3.20 o
   6   1  30       15.02       19.92      2.41 o
   7   1  30        1.47        0.15      1.96 o
   8   1  30        9.04       12.74      2.27 o
  -9   2  30       34.97       42.96      5.53 o
  -8   2  30        0.07        9.79      3.96 o
  -7   2  30        2.45        2.58      3.43 o
  -6   2  30        4.95       -1.86      2.90 o
  -5   2  30      129.23      129.70      6.68 o
  -4   2  30        3.04       10.45      2.99 o
  -3   2  30       82.56      110.22     11.03 o
  -2   2  30      123.08      119.87      5.44 o
  -1   2  30       15.88        0.39      2.90 o
   0   2  30      174.89      170.57      7.37 o
   1   2  30        4.54        1.05      1.67 o
   2   2  30        4.20        0.87      2.43 o
   3   2  30       16.96       22.25      2.28 o
   4   2  30       23.56       23.59      2.03 o
   5   2  30        3.28        6.31      1.73 o
   6   2  30        3.22        2.16      1.79 o
   7   2  30       16.85       19.60      2.41 o
  -8   3  30       14.99        9.76      4.93 o
  -7   3  30        4.25        5.07      4.35 o
  -6   3  30       25.00       30.92      4.39 o
  -5   3  30       20.39       10.89      3.06 o
  -4   3  30       79.28       77.43      4.83 o
  -3   3  30       49.93       41.13      3.96 o
  -2   3  30        5.03        4.64      2.15 o
  -1   3  30       47.71       51.84      7.21 o
   0   3  30       94.51      100.51      4.49 o
   1   3  30      132.62      135.99      5.11 o
   2   3  30       20.99       23.66      2.70 o
   3   3  30        9.05       14.60      3.10 o
   4   3  30       20.86       23.97      2.90 o
   5   3  30        0.00       -0.54      2.31 o
   6   3  30       19.04       23.18      3.92 o
   7   3  30        0.43       -0.29      5.34 o
  -7   4  30       45.85       52.98      5.07 o
  -6   4  30        0.17       -1.80      3.16 o
  -5   4  30        8.89       11.42      4.93 o
  -4   4  30        0.00       -2.16      2.16 o
  -3   4  30        8.01       10.46      2.68 o
  -2   4  30      103.32       95.83      8.04 o
  -1   4  30        0.98        1.06      3.67 o
   0   4  30      185.41      171.67      6.00 o
   1   4  30        0.01        0.12      2.40 o
   2   4  30       15.13       25.87      3.19 o
   3   4  30        0.16       -0.10      2.40 o
   4   4  30        1.23        3.29      2.92 o
   5   4  30        1.27        3.10      4.72 o
   6   4  30       15.96       35.40      6.76 o
  -6   5  30        1.12        2.81      2.71 o
  -5   5  30        4.96        1.74      4.64 o
  -4   5  30       11.25       10.39      2.26 o
  -3   5  30        2.54       -1.10      2.60 o
  -2   5  30        5.05       10.12      2.11 o
  -1   5  30        2.26        7.73      5.15 o
   0   5  30        3.83       -5.22      5.22 o
   1   5  30        0.68        4.88      4.83 o
   2   5  30        0.23       -2.95      4.60 o
   3   5  30        6.19        3.17      5.29 o
   4   5  30        0.85        0.64      5.70 o
   5   5  30       21.48       37.73     12.19 o
  -3   6  30       19.64       14.88      4.33 o
  -2   6  30        5.74        5.05      3.87 o
  -1   6  30        6.00        3.54      4.17 o
   0   6  30       47.76       53.06     11.90 o
   1   6  30        9.00        6.92      5.36 o
   2   6  30       24.59       29.99      6.83 o
  -9   1  31        0.55       -0.62      3.18 o
  -8   1  31       18.49       20.46      3.93 o
  -7   1  31        1.83        0.85      2.71 o
  -6   1  31        1.02        3.61      1.79 o
  -5   1  31       18.17       16.88      2.35 o
  -4   1  31       73.70       78.33      4.27 o
  -3   1  31       36.19       35.78      4.36 o
  -2   1  31        7.54       13.47      3.85 o
  -1   1  31        0.59        0.99      1.55 o
   0   1  31        2.58        6.88      1.50 o
   1   1  31       60.52       77.06      6.37 o
   2   1  31       99.53      103.44      3.08 o
   3   1  31      261.53      255.43      5.12 o
   4   1  31      168.11      171.42      4.36 o
   5   1  31       49.59       61.80      3.13 o
   6   1  31        8.65        8.12      2.98 o
   7   1  31        0.26        0.93      2.07 o
  -9   2  31        8.47        6.28      4.10 o
  -8   2  31       10.43       12.45      4.35 o
  -7   2  31        5.95        0.48      3.43 o
  -6   2  31       33.68       31.35      4.39 o
  -5   2  31      121.26      125.61      5.99 o
  -4   2  31       93.67       87.67      5.15 o
  -3   2  31      257.68      264.42      8.65 o
  -2   2  31        7.60        6.30      2.79 o
  -1   2  31        1.64       -2.59      4.93 o
   0   2  31       35.20       33.65      4.10 o
   1   2  31        1.66        1.25      1.69 o
   2   2  31        0.16       -1.59      1.59 o
   3   2  31       19.57       23.73      1.76 o
   4   2  31       11.13       14.23      1.87 o
   5   2  31       23.92       21.03      2.20 o
   6   2  31        4.77        6.41      1.94 o
   7   2  31        2.18        3.85      1.94 o
  -8   3  31        3.40        0.03      4.93 o
  -7   3  31        0.00       -2.66      3.77 o
  -6   3  31        0.04       -1.23      3.06 o
  -5   3  31        0.51        0.19      2.90 o
  -4   3  31       53.82       66.38      9.29 o
  -3   3  31       10.01        8.36      2.90 o
  -2   3  31        2.79        2.01      2.46 o
  -1   3  31       17.82       12.50      2.64 o
   0   3  31        0.59        0.17      2.22 o
   1   3  31        7.60       26.17      3.68 o
   2   3  31       26.09       28.35      4.27 o
   3   3  31        4.36        2.75      2.19 o
   4   3  31        0.31        4.61      3.52 o
   5   3  31        0.82        0.25      2.25 o
   6   3  31        2.63       -2.37      3.41 o
   7   3  31        1.43       -4.06      6.97 o
  -7   4  31       20.14       38.01      4.93 o
  -6   4  31        1.22       -3.76      6.97 o
  -5   4  31       35.39       39.12      4.48 o
  -4   4  31       15.83       10.76      3.16 o
  -3   4  31        0.19       -4.15      5.81 o
  -2   4  31       83.18      102.73      4.50 o
  -1   4  31       97.71       68.30      4.43 o
   0   4  31      188.87      187.37      6.26 o
   1   4  31       65.39       56.48      6.12 o
   2   4  31       69.58       72.95      5.70 o
   3   4  31       47.28       56.09      4.42 o
   4   4  31       19.74       34.32      3.73 o
   5   4  31        9.03       16.01      5.57 o
  -6   5  31       58.47       65.02     11.61 o
  -5   5  31        0.10       -3.19      3.19 o
  -4   5  31       15.84       16.55      2.86 o
  -3   5  31       23.36       28.17      2.73 o
  -2   5  31        3.42        5.37      2.09 o
  -1   5  31      106.77      108.63      4.49 o
   0   5  31       21.43       28.43      6.23 o
   1   5  31       30.10       38.01      9.00 o
   2   5  31       78.40       92.14      9.87 o
   3   5  31        6.43        9.12      5.57 o
   4   5  31       45.52       60.10      7.81 o
  -3   6  31        0.15       -4.64      7.55 o
  -2   6  31        1.09        5.95      3.73 o
  -1   6  31        2.96       10.22      4.64 o
   0   6  31        5.35       10.59      5.69 o
   1   6  31       10.09       11.63      5.89 o
  -9   0  32        2.40        6.39      7.55 o
  -8   0  32        0.30       -5.81      5.81 o
  -7   0  32       17.14       27.28      7.55 o
  -6   0  32       20.68       23.22      6.97 o
  -5   0  32      122.58      121.27      5.99 o
  -4   0  32      275.68      253.31      8.50 o
  -3   0  32       23.66       35.65      2.71 o
  -2   0  32      125.57      117.89      3.91 o
  -1   0  32        0.17       -0.58      1.61 o
   0   0  32       17.18       27.24      2.73 o
   1   0  32        3.34       -1.40      1.57 o
   2   0  32        6.16        9.08      2.08 o
   3   0  32      171.59      178.07      6.12 o
   4   0  32       31.06       36.94      4.02 o
   5   0  32      134.52      140.72      7.54 o
   6   0  32       20.33       14.47      3.26 o
   7   0  32        1.35       -0.10      2.80 o
  -9   1  32        3.99        5.91      4.63 o
  -8   1  32        0.29       -1.78      1.78 o
  -7   1  32        1.34       -0.95      1.83 o
  -6   1  32        0.43        1.26      1.74 o
  -5   1  32        0.81        4.54      1.73 o
  -4   1  32       19.10       33.19      2.37 o
  -3   1  32        0.91        7.07      1.59 o
  -2   1  32        0.11       -1.67      1.76 o
  -1   1  32       28.83       33.54      2.07 o
   0   1  32       18.33       23.03      2.11 o
   1   1  32       16.27       21.02      2.26 o
   2   1  32       86.07       94.59      3.35 o
   3   1  32        0.04        7.24      1.94 o
   4   1  32       83.77       87.73      6.22 o
   5   1  32       13.64       20.83      2.52 o
   6   1  32       41.52       50.03      3.05 o
   7   1  32        7.79        9.34      2.34 o
  -8   2  32        4.55        1.53      3.51 o
  -7   2  32       10.26        8.36      3.86 o
  -6   2  32       34.80       28.57      4.30 o
  -5   2  32        4.95       15.12      4.35 o
  -4   2  32       39.44       51.41      4.60 o
  -3   2  32        7.13       17.17      3.33 o
  -2   2  32       18.71       15.47      3.33 o
  -1   2  32        3.05       -1.41      2.64 o
   0   2  32        1.55       -4.31      5.22 o
   1   2  32       18.32       13.01      3.35 o
   2   2  32       20.35       25.44      2.58 o
   3   2  32       36.40       55.04      3.30 o
   4   2  32        6.44        9.61      1.73 o
   5   2  32       22.38       27.99      2.30 o
   6   2  32        3.29        4.16      1.92 o
   7   2  32        2.83        3.14      2.35 o
  -8   3  32        9.84        7.10      3.68 o
  -7   3  32        0.71       -2.68      2.68 o
  -6   3  32       23.50       23.95      4.03 o
  -5   3  32       34.26       34.60      4.39 o
  -4   3  32       55.71       53.49      5.81 o
  -3   3  32       76.71       72.42     13.93 o
  -2   3  32       35.48       35.19      3.86 o
  -1   3  32      262.43      259.13      8.96 o
   0   3  32       85.56       80.47      5.83 o
   1   3  32       75.13       81.14      9.06 o
   2   3  32       87.61       86.01      3.76 o
   3   3  32       14.98       13.74      2.57 o
   4   3  32      110.02       93.11      4.15 o
   5   3  32       19.33       22.87      3.24 o
   6   3  32        7.77       10.11      3.64 o
  -7   4  32       47.58       71.71     19.16 o
  -6   4  32        5.24        2.47      6.10 o
  -5   4  32        2.90        1.57      4.35 o
  -4   4  32       21.22       25.54      5.22 o
  -3   4  32        8.79        2.32      5.22 o
  -2   4  32      140.45      137.89      5.13 o
  -1   4  32       37.50       40.43      3.93 o
   0   4  32       42.65       55.50      8.13 o
   1   4  32        3.07        6.76      3.78 o
   2   4  32        0.49        3.15      4.18 o
   3   4  32        5.51        2.74      2.73 o
   4   4  32        7.07       18.65      3.51 o
   5   4  32        5.59       10.72      5.70 o
  -5   5  32        3.01       -0.90      2.71 o
  -4   5  32       12.55        7.78      3.20 o
  -3   5  32        5.29        3.87      2.32 o
  -2   5  32        0.51        2.69      1.92 o
  -1   5  32       11.53       13.01      2.95 o
   0   5  32       10.52       27.98      4.13 o
   1   5  32        2.38       -1.86      5.22 o
   2   5  32       11.19       27.58      9.29 o
   3   5  32        0.05       -0.80      5.26 o
   4   5  32        0.08        0.58      9.87 o
  -1   6  32       21.70       28.50      5.47 o
  -8   1  33        0.01       -1.69      1.87 o
  -7   1  33        5.40        5.14      1.85 o
  -6   1  33       10.62        8.21      2.09 o
  -5   1  33       98.34       97.98      3.57 o
  -4   1  33        0.03        0.89      1.78 o
  -3   1  33      185.33      180.94      4.88 o
  -2   1  33       26.39       27.60      2.51 o
  -1   1  33       68.67       65.82      2.50 o
   0   1  33        0.12       -1.38      1.38 o
   1   1  33       36.27       43.91      2.61 o
   2   1  33       44.00       51.02      2.68 o
   3   1  33        0.74        2.73      1.80 o
   4   1  33      104.35      107.42      4.24 o
   5   1  33       15.78       17.93      2.94 o
   6   1  33        0.66        2.27      3.07 o
   7   1  33       23.04       23.56      2.84 o
  -8   2  33        0.17       -3.43      3.43 o
  -7   2  33        9.92        8.16      3.58 o
  -6   2  33       14.40       19.46      5.51 o
  -5   2  33      182.88      162.39      6.83 o
  -4   2  33        0.15        3.25      2.90 o
  -3   2  33       63.71       61.65     13.35 o
  -2   2  33       11.14        6.50      2.90 o
  -1   2  33        6.43        3.07      3.06 o
   0   2  33       32.79       36.21      4.16 o
   1   2  33       42.38       50.06      3.46 o
   2   2  33        5.41        3.57      2.09 o
   3   2  33      105.76      107.16      4.12 o
   4   2  33       35.37       37.82      2.20 o
   5   2  33       38.70       40.19      3.44 o
   6   2  33       32.68       37.93      2.75 o
   7   2  33        2.88        0.70      3.86 o
  -7   3  33        7.39        8.59      3.86 o
  -6   3  33        0.05       -3.77      3.77 o
  -5   3  33        2.23       -0.94      4.35 o
  -4   3  33        1.87        0.44      2.99 o
  -3   3  33        7.12        9.22      2.99 o
  -2   3  33       12.77       14.90      3.43 o
  -1   3  33       27.19       29.16      5.22 o
   0   3  33       45.64       69.21      9.87 o
   1   3  33       33.04       46.14      3.21 o
   2   3  33       20.15       23.48      2.82 o
   3   3  33       18.83       25.57      3.10 o
   4   3  33        1.95        6.80      2.59 o
   5   3  33        0.42        2.52      2.69 o
   6   3  33        0.80        4.95      2.90 o
  -6   4  33       17.30       20.02      6.97 o
  -5   4  33        0.06       -0.19      3.12 o
  -4   4  33      105.72      104.45      5.45 o
  -3   4  33       18.40       13.79      3.58 o
  -2   4  33      265.04      252.72     13.64 o
  -1   4  33       57.62       56.16      4.82 o
   0   4  33      131.47      118.63      5.17 o
   1   4  33       59.17       71.46      8.47 o
   2   4  33        0.00       -2.62      2.64 o
   3   4  33       29.81       36.90      3.94 o
   4   4  33       25.58       24.95      3.73 o
   5   4  33        3.93       14.69      5.86 o
  -5   5  33        7.70       14.38      3.23 o
  -4   5  33       12.42       15.09      3.23 o
  -3   5  33        4.30        3.35      2.71 o
  -2   5  33       41.49       51.46      3.18 o
  -1   5  33        0.07       -0.76      2.10 o
   0   5  33      112.84      128.26      4.83 o
   1   5  33        8.25        5.89      5.00 o
   2   5  33       59.26       59.24      7.38 o
   3   5  33       12.54       15.44      6.97 o
  -8   0  34        7.92        4.64      7.55 o
  -7   0  34        5.73        5.81      6.39 o
  -6   0  34       91.88       89.98      9.87 o
  -5   0  34        0.34       -5.22      5.22 o
  -4   0  34      312.73      314.64     15.09 o
  -3   0  34      122.39      127.31      4.32 o
  -2   0  34      122.97      130.44      4.61 o
  -1   0  34       18.22       18.55      2.36 o
   0   0  34        3.91       -1.82      1.91 o
   1   0  34       34.55       36.08      3.04 o
   2   0  34      125.79      124.91      4.64 o
   3   0  34      414.14      431.59      9.71 o
   4   0  34       18.33       14.96      3.48 o
   5   0  34       47.23       44.97      4.71 o
   6   0  34        3.29        7.00      3.47 o
   7   0  34        2.75        0.24      2.83 o
  -8   1  34        1.30       -3.08      3.08 o
  -7   1  34        8.13        9.72      1.91 o
  -6   1  34        0.01       -2.68      2.68 o
  -5   1  34       13.50       25.64      2.59 o
  -4   1  34        1.98        2.87      1.81 o
  -3   1  34       15.24       27.54      2.51 o
  -2   1  34       20.70       22.40      2.41 o
  -1   1  34        0.62        1.23      1.46 o
   0   1  34       41.52       43.20      3.60 o
   1   1  34       21.97       21.98      3.44 o
   2   1  34       49.69       46.77      2.84 o
   3   1  34       72.88       77.69      3.63 o
   4   1  34       46.87       57.26      3.21 o
   5   1  34       30.61       33.40      2.85 o
   6   1  34        6.75        8.95      3.17 o
   7   1  34        1.06        2.54      2.32 o
  -8   2  34        1.79       -1.28      3.77 o
  -7   2  34        4.95        7.26      3.58 o
  -6   2  34        4.73        5.10      3.43 o
  -5   2  34       13.31       22.61      3.86 o
  -4   2  34       66.16       59.60      8.71 o
  -3   2  34       44.11       53.76      4.30 o
  -2   2  34        1.92       -2.46      2.46 o
  -1   2  34        0.01       -0.76      2.30 o
   0   2  34        7.92        2.06      2.11 o
   1   2  34        0.27        6.43      2.30 o
   2   2  34        6.16        1.34      2.41 o
   3   2  34       37.22       49.23      3.49 o
   4   2  34       16.74       22.21      2.10 o
   5   2  34       22.62       26.27      2.83 o
   6   2  34        3.35        7.33      2.34 o
  -7   3  34       23.66       34.54      7.26 o
  -6   3  34        1.23       -3.77      8.13 o
  -5   3  34       51.66       53.27      4.55 o
  -4   3  34        5.30        4.78      3.06 o
  -3   3  34       75.69       70.59      5.22 o
  -2   3  34       72.16       71.16      4.92 o
  -1   3  34       56.89       51.13      4.93 o
   0   3  34       93.53      111.21      6.12 o
   1   3  34       12.17       18.98      4.83 o
   2   3  34      124.63      124.12      4.45 o
   3   3  34       55.63       62.07      3.59 o
   4   3  34       21.43       27.30      3.19 o
   5   3  34       38.13       45.61      3.85 o
   6   3  34        4.56        6.97      8.13 o
  -6   4  34        4.19        6.00      3.63 o
  -5   4  34        0.00       -0.89      8.13 o
  -4   4  34        1.01        5.68      3.48 o
  -3   4  34       15.84       11.25      3.58 o
  -2   4  34        1.40       12.74      6.39 o
  -1   4  34        0.01        1.33      3.23 o
   0   4  34       13.29       12.30      3.26 o
   1   4  34       14.97       11.51      3.15 o
   2   4  34        2.81        4.62      2.80 o
   3   4  34        0.12       -2.80      2.80 o
   4   4  34        0.14        5.88      4.91 o
  -4   5  34        8.50       12.34      3.23 o
  -3   5  34        0.11       -1.54      2.68 o
  -2   5  34        8.25       28.18      4.93 o
  -1   5  34        0.12       -1.03      2.41 o
   0   5  34        0.02        8.33      2.55 o
   1   5  34        6.48        4.31      5.07 o
   2   5  34        0.04       -2.63      5.15 o
  -8   1  35        0.17       -1.97      4.64 o
  -7   1  35       21.06       30.14      3.27 o
  -6   1  35        0.39       -2.32      3.97 o
  -5   1  35      113.00      112.06      3.94 o
  -4   1  35       35.53       44.85      2.78 o
  -3   1  35       37.31       39.49      3.55 o
  -2   1  35       28.86       38.11      2.29 o
  -1   1  35        8.80       11.54      2.03 o
   0   1  35        4.21        1.55      1.56 o
   1   1  35       70.28       73.14      3.10 o
   2   1  35       60.15       74.49      3.18 o
   3   1  35       51.79       62.46      3.18 o
   4   1  35       24.51       29.50      2.86 o
   5   1  35       29.80       40.67      3.25 o
   6   1  35        0.98        0.43      2.19 o
  -8   2  35       19.00       29.03      9.29 o
  -7   2  35        0.85       -3.43      3.43 o
  -6   2  35        9.46        6.85      3.86 o
  -5   2  35        0.01       -2.99      2.99 o
  -4   2  35        3.93        7.17      3.77 o
  -3   2  35       43.01       50.28      6.97 o
  -2   2  35        7.20       -1.65      2.46 o
  -1   2  35       74.67       78.36      9.31 o
   0   2  35       24.06       15.04      2.80 o
   1   2  35       59.65       59.09      5.03 o
   2   2  35       43.29       39.51      3.58 o
   3   2  35       19.28       22.14      3.19 o
   4   2  35       33.30       41.30      3.49 o
   5   2  35        0.01       -0.46      1.87 o
   6   2  35        3.02        4.08      1.77 o
  -7   3  35       18.42       28.64      5.81 o
  -6   3  35        0.45        2.16      3.43 o
  -5   3  35        0.17        1.02      2.99 o
  -4   3  35        5.64        6.25      5.81 o
  -3   3  35        2.13        2.10      2.99 o
  -2   3  35        0.41        5.15      3.77 o
  -1   3  35       14.38       18.39      3.72 o
   0   3  35       17.30       26.56      4.24 o
   1   3  35        9.07       15.32      2.86 o
   2   3  35        0.88        4.26      3.44 o
   3   3  35       10.84       17.61      3.66 o
   4   3  35       11.18       12.13      2.85 o
   5   3  35        0.04        7.32      2.76 o
  -6   4  35       35.61       60.95     11.03 o
  -5   4  35       19.12       24.91      4.10 o
  -4   4  35       21.96       28.39      4.48 o
  -3   4  35       17.40       17.87      3.63 o
  -2   4  35        3.53        0.10      3.06 o
  -1   4  35        1.54        9.32      3.28 o
   0   4  35       18.17       24.04      4.24 o
   1   4  35        0.69       -2.64      2.64 o
   2   4  35       57.71       71.50      6.41 o
   3   4  35        4.95        8.79      3.22 o
   4   4  35       36.26       49.07      4.83 o
  -3   5  35        8.01       14.02      3.68 o
  -2   5  35       68.73       74.51      7.84 o
  -1   5  35        8.32        6.42      3.04 o
   0   5  35       32.15       35.84      3.79 o
   1   5  35       10.32        2.72      5.36 o
   2   5  35        0.54       -9.29      9.29 o
  -8   0  36       30.19       47.02      9.87 o
  -7   0  36        6.97        1.74      6.97 o
  -6   0  36       67.33      103.91     11.61 o
  -5   0  36       65.57       79.53      9.29 o
  -4   0  36       31.49       42.13      4.03 o
  -3   0  36      114.44      110.87      5.26 o
  -2   0  36       36.63       35.38      2.98 o
  -1   0  36        8.86        4.70      2.61 o
   0   0  36      153.62      160.38      5.11 o
   1   0  36        4.63        7.64      2.64 o
   2   0  36        0.14        0.29      2.46 o
   3   0  36        1.74        1.99      2.79 o
   4   0  36       12.44        3.77      3.21 o
   5   0  36      100.19       81.19      5.29 o
   6   0  36        0.20       -0.10      3.47 o
  -8   1  36        1.69       -0.81      3.58 o
  -7   1  36       17.96       21.79      6.39 o
  -6   1  36        2.92        1.63      2.44 o
  -5   1  36        2.96       10.36      2.22 o
  -4   1  36        6.92       13.17      2.27 o
  -3   1  36       24.77       34.25      3.97 o
  -2   1  36       52.63       57.62      2.77 o
  -1   1  36       88.16       81.73      3.04 o
   0   1  36       91.97       85.23      3.60 o
   1   1  36       91.55      100.93      3.52 o
   2   1  36       46.08       55.93      3.00 o
   3   1  36       52.37       67.16      3.18 o
   4   1  36        8.90       11.13      2.40 o
   5   1  36        0.92       -0.80      2.16 o
   6   1  36        8.92       11.24      2.57 o
  -7   2  36        1.77        0.86      6.68 o
  -6   2  36       11.38       14.84      3.96 o
  -5   2  36        1.32        1.20      5.81 o
  -4   2  36       10.87       15.74      5.81 o
  -3   2  36       18.57       34.80      4.18 o
  -2   2  36        0.01       -2.40      3.48 o
  -1   2  36        0.09       -2.24      2.24 o
   0   2  36        0.04       -2.08      2.08 o
   1   2  36        0.67       -0.47      2.22 o
   2   2  36       18.76       19.27      3.01 o
   3   2  36       19.11       17.84      3.22 o
   4   2  36       18.04       24.45      3.40 o
   5   2  36        0.13        2.58      2.45 o
  -6   3  36       48.14       56.77      9.29 o
  -5   3  36        2.23        4.35      3.43 o
  -4   3  36       66.19       60.13      5.00 o
  -3   3  36       11.54       15.18      4.06 o
  -2   3  36       28.98       40.93      9.87 o
  -1   3  36       30.45       30.01      3.70 o
   0   3  36        0.34        6.97      3.63 o
   1   3  36       26.22       27.90      3.48 o
   2   3  36        1.49        3.37      2.50 o
   3   3  36        8.21       14.15      3.07 o
   4   3  36        4.75        3.58      2.51 o
   5   3  36        0.68        6.54      2.93 o
  -5   4  36       10.13       12.38      6.39 o
  -4   4  36        8.28       11.80      3.63 o
  -3   4  36        1.36       -0.89      3.19 o
  -2   4  36       19.56       16.70      4.03 o
  -1   4  36       13.00        9.80      3.31 o
   0   4  36       35.92       45.88      5.24 o
   1   4  36        3.04       -0.37      3.26 o
   2   4  36       11.14        9.69      3.15 o
   3   4  36        6.02        7.11      5.10 o
  -2   5  36        3.45        8.62      6.97 o
  -1   5  36        0.93       -0.72      2.61 o
   0   5  36        2.24        4.55      2.81 o
  -7   1  37        4.01        5.81      8.13 o
  -6   1  37        8.24       13.47      3.17 o
  -5   1  37        0.11        4.25      1.94 o
  -4   1  37      168.79      181.16      5.02 o
  -3   1  37       35.54       48.99      3.12 o
  -2   1  37       58.76       73.85      2.96 o
  -1   1  37       96.10       93.15      3.21 o
   0   1  37        0.26       -0.85      2.18 o
   1   1  37       52.97       52.45      2.88 o
   2   1  37        0.02        2.91      1.88 o
   3   1  37       23.79       32.48      3.09 o
   4   1  37       36.71       41.31      5.03 o
   5   1  37       11.50       11.97      2.57 o
  -7   2  37       21.03       15.96      4.48 o
  -6   2  37        4.05        1.06      3.43 o
  -5   2  37       30.58       28.87      4.30 o
  -4   2  37       51.91       58.52      5.15 o
  -3   2  37       43.69       49.94      4.72 o
  -2   2  37       31.50       23.55      4.93 o
  -1   2  37       10.11       12.29      2.93 o
   0   2  37        4.86       -0.47      2.12 o
   1   2  37        4.13        2.09      2.32 o
   2   2  37       10.54       12.14      2.83 o
   3   2  37        3.56        5.93      2.69 o
   4   2  37        2.74        5.48      2.83 o
   5   2  37       10.66       10.46      3.22 o
  -6   3  37        1.97        2.38      3.58 o
  -5   3  37        0.00       -2.08      4.64 o
  -4   3  37        2.21        3.29      3.19 o
  -3   3  37        0.05        1.23      2.99 o
  -2   3  37        0.56       -0.77      2.60 o
  -1   3  37        7.10        3.62      2.80 o
   0   3  37        1.21       -0.77      3.12 o
   1   3  37        1.39        0.13      2.34 o
   2   3  37        5.97        7.94      2.86 o
   3   3  37        7.13       11.34      3.19 o
   4   3  37        1.28        0.93      2.71 o
  -4   4  37       11.64       19.95      4.39 o
  -3   4  37        0.32       -3.12      3.12 o
  -2   4  37       21.51       36.93      5.51 o
  -1   4  37       19.88       16.31      3.81 o
   0   4  37       26.97       34.27      4.80 o
   1   4  37       14.78        9.70     10.45 o
   2   4  37        9.51        3.24      3.76 o
   3   4  37        3.02        6.37      3.22 o
  -7   0  38        1.62       -6.39      6.39 o
  -6   0  38        2.45       -3.06      3.06 o
  -5   0  38       80.67       87.05      6.10 o
  -4   0  38       14.70       11.09      3.43 o
  -3   0  38       62.96       68.56      4.39 o
  -2   0  38      124.63      135.26      6.97 o
  -1   0  38       13.52        5.81      3.48 o
   0   0  38       65.97       69.52      4.30 o
   1   0  38      134.52      134.37      6.10 o
   2   0  38       21.59       26.78      3.88 o
   3   0  38      449.48      415.33     11.47 o
   4   0  38       29.41       36.68      6.10 o
   5   0  38      210.48      192.67      7.77 o
  -7   1  38        1.29        0.47      3.96 o
  -6   1  38        9.65       16.15      4.30 o
  -5   1  38       70.41       70.44      3.24 o
  -4   1  38       34.45       60.45      3.19 o
  -3   1  38      119.84      132.35      7.21 o
  -2   1  38       55.10       60.08      2.86 o
  -1   1  38       24.00       29.79      2.51 o
   0   1  38        3.43        1.07      1.88 o
   1   1  38        1.98        5.47      1.96 o
   2   1  38        0.16        5.03      2.13 o
   3   1  38        5.57        6.66      2.13 o
   4   1  38        0.80        5.00      2.20 o
   5   1  38        3.95        1.31      2.60 o
  -6   2  38        0.90        0.58      5.51 o
  -5   2  38       20.36       18.60      3.96 o
  -4   2  38        5.15        9.36      3.33 o
  -3   2  38       55.29       59.58      5.29 o
  -2   2  38        5.30        6.11      3.33 o
  -1   2  38        2.37        7.41      2.52 o
   0   2  38       13.38       21.38      3.07 o
   1   2  38        2.10        2.32      2.36 o
   2   2  38       21.87       28.76      6.09 o
   3   2  38        6.63        5.59      2.69 o
   4   2  38        8.80        5.43      2.83 o
   5   2  38        6.26        1.86      4.93 o
  -5   3  38       11.35        7.89      3.86 o
  -4   3  38        6.64        8.98      3.51 o
  -3   3  38       17.57       19.97      3.96 o
  -2   3  38        1.54       -2.99      2.99 o
  -1   3  38        5.85        4.38      3.91 o
   0   3  38       12.69        9.44      2.89 o
   1   3  38        4.99        7.89      2.75 o
   2   3  38        3.26        0.70      2.69 o
   3   3  38        1.43        0.46      2.71 o
   4   3  38        7.91       11.84      3.47 o
  -4   4  38        4.26        3.13      8.13 o
  -3   4  38        0.53       -1.10      3.77 o
  -2   4  38       34.71       43.60      4.92 o
  -1   4  38        0.19        0.77      3.19 o
   0   4  38       48.30       57.04      7.26 o
   1   4  38        2.08       -0.58      3.76 o
   2   4  38        0.04       -4.46      8.42 o
  -6   1  39       55.90       61.85      5.45 o
  -5   1  39        3.19       11.44      4.35 o
  -4   1  39      184.56      202.72      5.52 o
  -3   1  39       17.16       22.95      2.29 o
  -2   1  39       11.50       13.86      2.35 o
  -1   1  39       38.90       36.65      3.27 o
   0   1  39       10.22       10.08      2.13 o
   1   1  39       22.25       23.65      2.46 o
   2   1  39       58.45       65.23      4.59 o
   3   1  39        8.68        7.16      2.28 o
   4   1  39       70.97       67.71      3.63 o
   5   1  39        8.35       14.01      3.21 o
  -6   2  39       17.25       10.28      4.18 o
  -5   2  39       14.96       13.11      3.76 o
  -4   2  39       38.88       46.44      5.02 o
  -3   2  39        6.43        7.68      4.64 o
  -2   2  39        7.98        9.15      3.33 o
  -1   2  39       23.16       28.04      3.32 o
   0   2  39       15.82       14.02      3.04 o
   1   2  39       28.18       37.02      3.82 o
   2   2  39       10.98       11.58      3.55 o
   3   2  39        9.16       10.16      3.04 o
   4   2  39        0.03       -2.69      2.69 o
  -5   3  39        0.90        1.55      3.43 o
  -4   3  39       10.17       10.28      3.58 o
  -3   3  39        0.01        1.02      3.06 o
  -2   3  39        0.33       -2.90      2.90 o
  -1   3  39        1.69        1.42      2.49 o
   0   3  39        0.41       -1.45      3.08 o
   1   3  39        2.75        3.12      3.37 o
   2   3  39        0.51        1.27      2.51 o
   3   3  39       20.05       22.23      3.61 o
  -3   4  39        0.58       -3.19      3.19 o
  -2   4  39        6.61        5.81      8.71 o
  -1   4  39       17.25       15.34      4.16 o
   0   4  39        9.85       14.34      4.24 o
   1   4  39       10.02       10.33      4.20 o
  -6   0  40       22.45       33.09      4.64 o
  -5   0  40        8.31       12.19      4.06 o
  -4   0  40       58.76       62.70      5.22 o
  -3   0  40       13.05       20.90      4.64 o
  -2   0  40       96.82       99.85      6.39 o
  -1   0  40      131.69      137.00      7.55 o
   0   0  40       39.43       43.54      5.81 o
   1   0  40      178.18      190.41      9.29 o
   2   0  40       13.35       13.24      3.48 o
   3   0  40      168.70      173.71      6.94 o
   4   0  40        0.99        4.17      3.47 o
  -6   1  40       21.85       25.54      4.72 o
  -5   1  40       34.23       42.96      5.15 o
  -4   1  40       48.09       58.98      3.26 o
  -3   1  40        6.76        7.26      1.98 o
  -2   1  40        2.28        1.51      1.83 o
  -1   1  40        0.14       -0.72      1.90 o
   0   1  40        4.18       -1.51      1.75 o
   1   1  40        2.19        2.81      2.13 o
   2   1  40        7.95       15.38      4.94 o
   3   1  40        9.91        7.69      2.63 o
   4   1  40       11.12       13.85      2.81 o
  -5   2  40       30.67       29.36      4.72 o
  -4   2  40        8.47       21.07      4.18 o
  -3   2  40        3.93       -0.46      2.90 o
  -2   2  40       16.76       21.96      2.92 o
  -1   2  40        3.75        6.69      2.52 o
   0   2  40        8.77       12.63      3.07 o
   1   2  40        0.41       -0.29      2.51 o
   2   2  40        6.76       11.32      3.07 o
   3   2  40       13.35       16.08      4.34 o
  -4   3  40        4.60        5.54      3.77 o
  -3   3  40       20.17       22.78      4.03 o
  -2   3  40        1.96        2.81      3.51 o
  -1   3  40       23.24       21.97      3.96 o
   0   3  40       21.00       21.16      3.29 o
   1   3  40        6.38        3.13      2.96 o
   2   3  40       23.94       29.43      3.97 o
  -1   4  40        0.12        1.74      6.97 o
  -5   1  41        3.20        6.39      3.86 o
  -4   1  41        5.69       12.44      2.97 o
  -3   1  41        7.01        3.46      1.95 o
  -2   1  41       55.91       57.83      2.91 o
  -1   1  41        0.29       -1.80      1.80 o
   0   1  41       14.16       17.43      2.33 o
   1   1  41       16.44       15.87      2.45 o
   2   1  41       22.28       26.92      2.98 o
   3   1  41       20.53       22.29      2.89 o
  -5   2  41       10.77        5.96      4.93 o
  -4   2  41       23.30       31.93      4.60 o
  -3   2  41        0.05        0.00      3.21 o
  -2   2  41       39.71       43.49      3.73 o
  -1   2  41       20.30       27.72      3.26 o
   0   2  41       22.48       26.60      3.46 o
   1   2  41       24.07       31.76      3.66 o
   2   2  41        2.95       -1.04      2.71 o
   3   2  41       17.65       18.26      3.43 o
  -3   3  41       12.88       21.33      4.39 o
  -2   3  41        1.54        3.27      3.51 o
  -1   3  41        2.45        2.01      2.66 o
   0   3  41        0.12        7.00      2.92 o
   1   3  41        0.16       -0.12      2.86 o
  -5   0  42       36.41       47.02      5.22 o
  -4   0  42       38.46       38.89      5.22 o
  -3   0  42      102.04      101.59      6.39 o
  -2   0  42        0.45        5.22      4.06 o
  -1   0  42       27.99       31.93      5.22 o
   0   0  42       56.59       51.08      5.22 o
   1   0  42        0.50        0.00      4.06 o
   2   0  42       43.83       59.79      6.39 o
   3   0  42       17.48       18.58      4.64 o
  -5   1  42        0.37       -1.68      2.62 o
  -4   1  42        4.40       11.55      3.05 o
  -3   1  42        0.01        0.60      2.58 o
  -2   1  42        0.73        2.10      1.76 o
  -1   1  42        0.92       -1.39      1.90 o
   0   1  42       13.69       19.54      2.53 o
   1   1  42        9.10        9.19      2.44 o
   2   1  42       20.97       28.00      2.98 o
   3   1  42        6.83        8.89      2.55 o
  -4   2  42       12.83       17.42      4.18 o
  -3   2  42        5.28       -0.17      3.33 o
  -2   2  42        3.95        5.89      3.13 o
  -1   2  42        0.00       -0.92      2.36 o
   0   2  42        3.07        6.49      2.60 o
   1   2  42        0.66        1.38      2.51 o
   2   2  42        8.12        7.06      3.99 o
  -2   3  42       23.68       30.81      4.48 o
  -1   3  42        0.17        0.21      3.06 o
   0   3  42       24.07       26.07      3.82 o
  -4   1  43       42.70       46.26      3.97 o
  -3   1  43        0.07        1.32      2.64 o
  -2   1  43       16.62       18.29      4.44 o
  -1   1  43       24.59       24.44      3.02 o
   0   1  43        1.27        1.82      2.11 o
   1   1  43       25.73       29.65      2.89 o
   2   1  43        8.36       13.10      3.22 o
  -3   2  43        7.98        6.39      2.86 o
  -2   2  43        3.43        6.68      2.86 o
  -1   2  43       10.99       11.09      2.92 o
   0   2  43       32.18       30.98      3.31 o
   1   2  43        4.42        4.88      3.10 o
  -3   0  44       16.26       15.09      4.64 o
  -2   0  44       39.33       31.93      5.22 o
  -1   0  44        0.15       -2.32      3.48 o
   0   0  44       23.74       29.61      5.22 o
   1   0  44        2.12        2.90      4.06 o
  -3   1  44       16.73       21.38      3.69 o
  -2   1  44        7.10        8.06      3.47 o
  -1   1  44       36.20       41.47      2.80 o
   0   1  44        1.15        3.09      2.11 o
   1   1  44        8.44        7.92      3.06 o
  -2   2  44       16.41       20.32      6.97 o
  -1   2  44        8.82        7.55      6.39 o
   0   2  44       38.58       63.86      9.29 o
 
